# Supplementary material for: A comparison of methods for analysing multiple outcome measures in randomised controlled trials using a simulation study
Source: Biom J. 2020 Dec 14;63(3):599–615. doi: 10.1002/bimj.201900040 (PMC7984364; doi:10.1002/bimj.201900040)
Supplement: Supplementary file 2 — Figures [file BIMJ-63-599-s002.zip]

Archive with 7 entries (7 files):
- Figure A.1a - two continuous outcomes MCAR or MAR..eps
- Figure A.1b - two binary outcomes MCAR or MAR..eps
- Figure A.1c - two mixed outcomes MCAR or MAR..eps
- Figure A.1d two binary outcomes MNAR.eps
- Figure A.1e - (‘two mixed’) MNAR.eps
- Figure A.1f -four continuous MNAR.eps
- Figure A.1g (‘four mixed’) outcomes MNAR.eps
