# Supplementary material for: A comparison of methods for analysing multiple outcome measures in randomised controlled trials using a simulation study
Source: Biom J. 2020 Dec 14;63(3):599–615. doi: 10.1002/bimj.201900040 (PMC7984364; doi:10.1002/bimj.201900040)
Supplement: Supplementary file 3 — Code & data [file BIMJ-63-599-s003.zip]

Archive with 19 entries (14 files):
- Code_and_data/
- Code_and_data/1_Table3a_3b_3c_figure1.R
- Code_and_data/2_Reproduce_MM_and_MI_results_in_paper.R
- Code_and_data/3_Reproduce_LM_results_in_paper.do
- Code_and_data/4_Case_studies.do
- Code_and_data/case_study_data/
- Code_and_data/case_study_data/10TT_altered_2020.dta
- Code_and_data/case_study_data/LiGHT_altered_2020.dta
- Code_and_data/intermediate_results/
- Code_and_data/lv_analyses.do
- Code_and_data/lv_results.do
- Code_and_data/READ_ME.pdf
- Code_and_data/saved/
- Code_and_data/Table3_Figure1_datasets/
- Code_and_data/Table3_Figure1_datasets/2bin_presults.dta
- Code_and_data/Table3_Figure1_datasets/2cts_mnar_coef.dta
- Code_and_data/Table3_Figure1_datasets/2cts_presults.dta
- Code_and_data/Table3_Figure1_datasets/2mix_presults.dta
- Code_and_data/user_made_functions.R
