# Supplementary material for: A comparison of methods for analysing multiple outcome measures in randomised controlled trials using a simulation study
Source: Biom J. 2020 Dec 14;63(3):599–615. doi: 10.1002/bimj.201900040 (PMC7984364; doi:10.1002/bimj.201900040)
Supplement: Supplementary file 3 — Code & data [file BIMJ-63-599-s003.zip › Code_and_data/1_Table3a_3b_3c_figure1.R]

# CONTENTS OF THIS FILE
# ---------------------
#  These files were created by V Vickerstaff (November 2020). 
# 
#  The code was created re-create Table 3a, 3b, 3c and Figure 1.

# Results result files that have been generated to create these tables have been saved in "Table3_Figure1_datasets".

# Following libraries are needed:

library(mvtnorm)
library(lme4)
library(nlme) 
library(bindata)
library(multcomp)
library(R2MLwiN)
library(mice)
library(plyr)
library(ggplot2)
library(dplyr)
library(haven)

## File paths below need to be amended accordingly.

file_path <- "PATH"           # folder where R scripts are saved, e.g. "N:/Documents/"

## Source functions required to produce the tables and figures
source(paste0(file_path,"user_made_functions.R"))


# Output for Table 3a: FWER and disjunctive power when analysing two continuous outcomes     
    p_results <-read_dta(paste0(file_path, "Table3_Figure1_datasets/2cts_presults.dta"))
    table3a <- pval_adj_interim("holm", p_results = p_results, num_resp = 2 )
    table3a$power                                     

# Output for Table 3b FWER and disjunctive power when analysing two binary outcomes     
    p_results <-read_dta(paste0(file_path, "Table3_Figure1_datasets/2bin_presults.dta"))
    table3b <- pval_adj_interim("holm", p_results = p_results, num_resp = 2 )
    table3b$power                                     

# Output for Table 3c FWER and disjunctive power when analysing two mixed outcomes     
    p_results <-read_dta(paste0(file_path, "Table3_Figure1_datasets/2mix_presults.dta"))
    table3c <- pval_adj_interim("holm", p_results = p_results, num_resp = 2 )
    table3c$power    

# Output for Figure 1
    coef_results <-read_dta(paste0(file_path, "Table3_Figure1_datasets/2cts_mnar_coef.dta"))

        results1 <- data.frame(coef_results[(coef_results[,"percent_missing"]=="(0%, 15%)"),c("coef_u1", "coef_u2", "coef_mi1", "coef_mi2", "coef_mv1", "coef_mv2")])
        figure_coefs1 <- data.frame(coef_results[(coef_results[,"percent_missing"]=="(0%, 15%)"),c("coef_u1", "coef_u2", "coef_mi1", "coef_mi2", "coef_mv1", "coef_mv2")], corrs=c(0, 0.2, 0.4, 0.6, 0.8) )
        figure_coefs1_summary <- aggregate(figure_coefs1[, 1:6], list(figure_coefs1$corrs), mean, na.rm = T)
        
        results2 <- data.frame(coef_results[(coef_results[,"percent_missing"]=="(0%, 30%)"),c("coef_u1", "coef_u2", "coef_mi1", "coef_mi2", "coef_mv1", "coef_mv2")])
        figure_coefs2 <- data.frame(coef_results[(coef_results[,"percent_missing"]=="(0%, 30%)"),c("coef_u1", "coef_u2", "coef_mi1", "coef_mi2", "coef_mv1", "coef_mv2")], corrs=c(0, 0.2, 0.4, 0.6, 0.8) )
        figure_coefs2_summary <- aggregate(figure_coefs2[, 1:6], list(figure_coefs2$corrs), mean, na.rm = T)
        
        results3 <- data.frame(coef_results[(coef_results[,"percent_missing"]=="(0%, 50%)"),c("coef_u1", "coef_u2", "coef_mi1", "coef_mi2", "coef_mv1", "coef_mv2")])
        figure_coefs3 <- data.frame(coef_results[(coef_results[,"percent_missing"]=="(0%, 50%)"),c("coef_u1", "coef_u2", "coef_mi1", "coef_mi2", "coef_mv1", "coef_mv2")], corrs=c(0, 0.2, 0.4, 0.6, 0.8) )
        figure_coefs3_summary <- aggregate(figure_coefs3[, 1:6], list(figure_coefs3$corrs), mean, na.rm = T)
        
        results4 <- data.frame(coef_results[(coef_results[,"percent_missing"]=="(30%, 50%)"),c("coef_u1", "coef_u2", "coef_mi1", "coef_mi2", "coef_mv1", "coef_mv2")])
        figure_coefs4 <- data.frame(coef_results[(coef_results[,"percent_missing"]=="(30%, 50%)"),c("coef_u1", "coef_u2", "coef_mi1", "coef_mi2", "coef_mv1", "coef_mv2")], corrs=c(0, 0.2, 0.4, 0.6, 0.8) )
        figure_coefs4_summary <- aggregate(figure_coefs4[, 1:6], list(figure_coefs4$corrs), mean, na.rm = T)

    plot_figure(results = results1, figure_coefs = figure_coefs1, figure_coefs_summary = figure_coefs1_summary, y_lower=0.3, y_upper=0.4, plot_name = "Low missingness (0%, 15%)")
    plot_figure(results = results2, figure_coefs = figure_coefs2, figure_coefs_summary = figure_coefs2_summary, y_lower=0.3, y_upper=0.4, plot_name = "Medium missingness (0%, 30%)")
    plot_figure(results = results3, figure_coefs = figure_coefs3, figure_coefs_summary = figure_coefs3_summary, y_lower=0.1, y_upper=0.4, plot_name = "High missingness (0%, 50%)")
    plot_figure(results = results4, figure_coefs = figure_coefs4, figure_coefs_summary = figure_coefs4_summary, y_lower=0.1, y_upper=0.4, plot_name = "High overlapping missingness (30%, 50%)")
