# Supplementary material for: A comparison of methods for analysing multiple outcome measures in randomised controlled trials using a simulation study
Source: Biom J. 2020 Dec 14;63(3):599–615. doi: 10.1002/bimj.201900040 (PMC7984364; doi:10.1002/bimj.201900040)
Supplement: Supplementary file 3 — Code & data [file BIMJ-63-599-s003.zip › Code_and_data/2_Reproduce_MM_and_MI_results_in_paper.R]

# CONTENTS OF THIS FILE
# ---------------------
#  These files were created by V Vickerstaff (November 2020). 
# 
#  The code was created to run simulations published in 'A comparison of methods for analysing multiple outcome measures in 
#  randomised controlled trials using a simulation study', Biometrical journal.

# The multivariate multilevel (MM) and the univariate model with and without multiple imputation (UV+MI / UV, respecively) were performed in R. 

# The code to generate the data, to run the simulations for the methods listed abvove and produce the outputs for the tables is provided below.
# The functions below run 100 simulations. The results reported in the paper use 10,000 simulations.

# Datasets that are  generated using the 'generating_data' function are been saved in the folder "saved".
# The 'method_comparisons' function save intermeidate result files every 10 simulations. 
# Intermediate result files that are  generated are saved in the folder "intermediate datasets".


# Following libraries are needed:

  library(mvtnorm)
  library(lme4)
  library(nlme) 
  library(bindata)
  library(multcomp)
  library(R2MLwiN)
  library(mice)
  library(plyr)
  library(ggplot2)
  library(dplyr)
  library(haven)

## File paths below need to be amended accordingly.

  file_path <- "MY_PATH/"                     # folder where R scripts are saved, e.g. "N:/Documents/"
  mlwin <- "MLwiN_path"                       # folder where MLwiN installed, e.g. "C:/Program Files/MLwiN v3.04/"
  

## Source functions required to generate data and run the analyses
  file_path_saved <- paste0(file_path, "saved/")                          # folder to save data files
  file_path_interm_results <-  paste0(file_path, "intermediate_results/") # folder to save interim result files
  
  source(paste0(file_path,"user_made_functions.R"))


############################## RESULTS TABLES ################################
  
  # The results tables can be reproduced by running the coding below. Each scenario is run separately. 
  # To begin the data has to be generated, then the analysis performed by running simulations and finally the results summarised by extracting the results.

  #############################################################################
  # Table 3a FWER and disjunctive power when analysing two continuous outcomes 
  
  # For the published paper we ran 10,000 simulations.
  # This has been reduced to 100 simulations below, howevever, can be amended by changing 'nsims'.

  #generating data
    generating_data(nsims = 100, num_resp = 2 , outcome.type = "cts", error.type = "power", miss.type = "none", alpha.x1 = 0, alpha.x2 = 0)
    generating_data(nsims = 100, num_resp = 2 , outcome.type = "cts", error.type = "power", miss.type = "mcar", alpha.x1 = 0.15, alpha.x2 = 0.25)
    generating_data(nsims = 100, num_resp = 2 , outcome.type = "cts", error.type = "power", miss.type = "mcar", alpha.x1 = 0.30, alpha.x2 = 0.50)
    generating_data(nsims = 100, num_resp = 2 , outcome.type = "cts", error.type = "power", miss.type = "mar", alpha.x1 = 0.15, alpha.x2 = 0.25)
    generating_data(nsims = 100, num_resp = 2 , outcome.type = "cts", error.type = "power", miss.type = "mar", alpha.x1 = 0.30, alpha.x2 = 0.50)
    
    generating_data(nsims = 100, num_resp = 2 , outcome.type = "cts", error.type = "type1", miss.type = "none", alpha.x1 = 0, alpha.x2 = 0)
    generating_data(nsims = 100, num_resp = 2 , outcome.type = "cts", error.type = "type1", miss.type = "mcar", alpha.x1 = 0.15, alpha.x2 = 0.25)
    generating_data(nsims = 100, num_resp = 2 , outcome.type = "cts", error.type = "type1", miss.type = "mcar", alpha.x1 = 0.30, alpha.x2 = 0.50)
    generating_data(nsims = 100, num_resp = 2 , outcome.type = "cts", error.type = "type1", miss.type = "mar", alpha.x1 = 0.15, alpha.x2 = 0.25)
    generating_data(nsims = 100, num_resp = 2 , outcome.type = "cts", error.type = "type1", miss.type = "mar", alpha.x1 = 0.30, alpha.x2 = 0.50)
 
  #running simulations
    #Note: intermeidate results are saved every 10 simulations
    results1 <- method_comparisons( nsims = 100,  num_resp = 2, outcome.type = "cts", error.type = "power",   miss.type = "none")
    results2 <- method_comparisons( nsims = 100,  num_resp = 2, outcome.type = "cts", error.type = "power",   miss.type = "mcar1525")
    results3 <- method_comparisons( nsims = 100,  num_resp = 2, outcome.type = "cts", error.type = "power",   miss.type = "mcar3050")
    results4 <- method_comparisons( nsims = 100,  num_resp = 2, outcome.type = "cts", error.type = "power",   miss.type = "mar1525")
    results5 <- method_comparisons( nsims = 100,  num_resp = 2, outcome.type = "cts", error.type = "power",   miss.type = "mar3050")

    results1b <- method_comparisons( nsims = 100,  num_resp = 2, outcome.type = "cts", error.type = "type1",   miss.type = "none")
    results2b <- method_comparisons( nsims = 100,  num_resp = 2, outcome.type = "cts", error.type = "type1",   miss.type = "mcar1525")
    results3b <- method_comparisons( nsims = 100,  num_resp = 2, outcome.type = "cts", error.type = "type1",   miss.type = "mcar3050")
    results4b <- method_comparisons( nsims = 100,  num_resp = 2, outcome.type = "cts", error.type = "type1",   miss.type = "mar1525")
    results5b <- method_comparisons( nsims = 100,  num_resp = 2, outcome.type = "cts", error.type = "type1",   miss.type = "mar3050")    
    
  # Extracting results
  
    power1 <- pval_adj("holm", p_results = results1$p_results, num_resp = 2 )
    power2 <- pval_adj("holm", p_results = results2$p_results, num_resp = 2 )
    power3 <- pval_adj("holm", p_results = results3$p_results, num_resp = 2 )
    power4 <- pval_adj("holm", p_results = results4$p_results, num_resp = 2 )
    power5 <- pval_adj("holm", p_results = results5$p_results, num_resp = 2 )
    
    type1_1 <- pval_adj("holm", p_results = results1b$p_results, num_resp = 2 )
    type1_2 <- pval_adj("holm", p_results = results2b$p_results, num_resp = 2 )
    type1_3 <- pval_adj("holm", p_results = results3b$p_results, num_resp = 2 )
    type1_4 <- pval_adj("holm", p_results = results4b$p_results, num_resp = 2 )
    type1_5 <- pval_adj("holm", p_results = results5b$p_results, num_resp = 2 )
    
    #reporting results
    power1   # Complete, Disjunctive power
    power2   # MCAR (15%, 25%), Disjunctive power
    power3   # MCAR (30%, 50%), Disjunctive power
    power4   # MAR (15%, 25%), Disjunctive power
    power5   # MAR (30%, 50%), Disjunctive power
        
    type1_1   # Complete, Familywise error rate (FWER)
    type1_2   # MCAR (15%, 25%), Familywise error rate (FWER)
    type1_3   # MCAR (30%, 50%), Familywise error rate (FWER)
    type1_4   # MAR (15%, 25%), Familywise error rate (FWER)
    type1_5   # MAR (30%, 50%), Familywise error rate (FWER)

    #############################################################################
    # Table 3b FWER and disjunctive power when analysing two binary outcomes 
    
    # For the published paper we ran 10,000 simulations.
    # This has been reduced to 100 simulations below, howevever, can be amended by changing 'nsims'.
    
    #generating data
    generating_data(nsims = 100, num_resp = 2 , outcome.type = "bin", error.type = "power", miss.type = "none", alpha.x1 = 0, alpha.x2 = 0)
    generating_data(nsims = 100, num_resp = 2 , outcome.type = "bin", error.type = "power", miss.type = "mcar", alpha.x1 = 0.15, alpha.x2 = 0.25)
    generating_data(nsims = 100, num_resp = 2 , outcome.type = "bin", error.type = "power", miss.type = "mcar", alpha.x1 = 0.30, alpha.x2 = 0.50)
    generating_data(nsims = 100, num_resp = 2 , outcome.type = "bin", error.type = "power", miss.type = "mar", alpha.x1 = 0.15, alpha.x2 = 0.25)
    generating_data(nsims = 100, num_resp = 2 , outcome.type = "bin", error.type = "power", miss.type = "mar", alpha.x1 = 0.30, alpha.x2 = 0.50)
    
    generating_data(nsims = 100, num_resp = 2 , outcome.type = "bin", error.type = "type1", miss.type = "none", alpha.x1 = 0, alpha.x2 = 0)
    generating_data(nsims = 100, num_resp = 2 , outcome.type = "bin", error.type = "type1", miss.type = "mcar", alpha.x1 = 0.15, alpha.x2 = 0.25)
    generating_data(nsims = 100, num_resp = 2 , outcome.type = "bin", error.type = "type1", miss.type = "mcar", alpha.x1 = 0.30, alpha.x2 = 0.50)
    generating_data(nsims = 100, num_resp = 2 , outcome.type = "bin", error.type = "type1", miss.type = "mar", alpha.x1 = 0.15, alpha.x2 = 0.25)
    generating_data(nsims = 100, num_resp = 2 , outcome.type = "bin", error.type = "type1", miss.type = "mar", alpha.x1 = 0.30, alpha.x2 = 0.50)
    
    #running simulations
    results1 <- method_comparisons( nsims = 100,  num_resp = 2, outcome.type = "bin", error.type = "power",   miss.type = "none")
    results2 <- method_comparisons( nsims = 100,  num_resp = 2, outcome.type = "bin", error.type = "power",   miss.type = "mcar1525")
    results3 <- method_comparisons( nsims = 100,  num_resp = 2, outcome.type = "bin", error.type = "power",   miss.type = "mcar3050")
    results4 <- method_comparisons( nsims = 100,  num_resp = 2, outcome.type = "bin", error.type = "power",   miss.type = "mar1525")
    results5 <- method_comparisons( nsims = 100,  num_resp = 2, outcome.type = "bin", error.type = "power",   miss.type = "mar3050")
    
    results1b <- method_comparisons( nsims = 100,  num_resp = 2, outcome.type = "bin", error.type = "type1",   miss.type = "none")
    results2b <- method_comparisons( nsims = 100,  num_resp = 2, outcome.type = "bin", error.type = "type1",   miss.type = "mcar1525")
    results3b <- method_comparisons( nsims = 100,  num_resp = 2, outcome.type = "bin", error.type = "type1",   miss.type = "mcar3050")
    results4b <- method_comparisons( nsims = 100,  num_resp = 2, outcome.type = "bin", error.type = "type1",   miss.type = "mar1525")
    results5b <- method_comparisons( nsims = 100,  num_resp = 2, outcome.type = "bin", error.type = "type1",   miss.type = "mar3050")    
    
    #extracting results
    power1 <- pval_adj("holm", p_results = results1$p_results, num_resp = 2 )
    power2 <- pval_adj("holm", p_results = results2$p_results, num_resp = 2 )
    power3 <- pval_adj("holm", p_results = results3$p_results, num_resp = 2 )
    power4 <- pval_adj("holm", p_results = results4$p_results, num_resp = 2 )
    power5 <- pval_adj("holm", p_results = results5$p_results, num_resp = 2 )
    
    type1_1 <- pval_adj("holm", p_results = results1b$p_results, num_resp = 2 )
    type1_2 <- pval_adj("holm", p_results = results2b$p_results, num_resp = 2 )
    type1_3 <- pval_adj("holm", p_results = results3b$p_results, num_resp = 2 )
    type1_4 <- pval_adj("holm", p_results = results4b$p_results, num_resp = 2 )
    type1_5 <- pval_adj("holm", p_results = results5b$p_results, num_resp = 2 )
    
    #reporting results
    power1   # Complete, Disjunctive power
    power2   # MCAR (15%, 25%), Disjunctive power
    power3   # MCAR (30%, 50%), Disjunctive power
    power4   # MAR (15%, 25%), Disjunctive power
    power5   # MAR (30%, 50%), Disjunctive power
    
    type1_1   # Complete, Familywise error rate (FWER)
    type1_2   # MCAR (15%, 25%), Familywise error rate (FWER)
    type1_3   # MCAR (30%, 50%), Familywise error rate (FWER)
    type1_4   # MAR (15%, 25%), Familywise error rate (FWER)
    type1_5   # MAR (30%, 50%), Familywise error rate (FWER)    

    #############################################################################
    # Table 3c FWER and disjunctive power when analysing two mixed outcomes (one continuous and one binary outcome)
    
    # For the published paper we ran 10,000 simulations.
    # This has been reduced to 100 simulations below, howevever, can be amended by changing 'nsims'.
    
    #generating data
    generating_data(nsims = 100, num_resp = 2 , outcome.type = "mix", error.type = "power", miss.type = "none", alpha.x1 = 0, alpha.x2 = 0)
    generating_data(nsims = 100, num_resp = 2 , outcome.type = "mix", error.type = "power", miss.type = "mcar", alpha.x1 = 0.15, alpha.x2 = 0.25)
    generating_data(nsims = 100, num_resp = 2 , outcome.type = "mix", error.type = "power", miss.type = "mcar", alpha.x1 = 0.30, alpha.x2 = 0.50)
    generating_data(nsims = 100, num_resp = 2 , outcome.type = "mix", error.type = "power", miss.type = "mar", alpha.x1 = 0.15, alpha.x2 = 0.25)
    generating_data(nsims = 100, num_resp = 2 , outcome.type = "mix", error.type = "power", miss.type = "mar", alpha.x1 = 0.30, alpha.x2 = 0.50)
    
    generating_data(nsims = 100, num_resp = 2 , outcome.type = "mix", error.type = "type1", miss.type = "none", alpha.x1 = 0, alpha.x2 = 0)
    generating_data(nsims = 100, num_resp = 2 , outcome.type = "mix", error.type = "type1", miss.type = "mcar", alpha.x1 = 0.15, alpha.x2 = 0.25)
    generating_data(nsims = 100, num_resp = 2 , outcome.type = "mix", error.type = "type1", miss.type = "mcar", alpha.x1 = 0.30, alpha.x2 = 0.50)
    generating_data(nsims = 100, num_resp = 2 , outcome.type = "mix", error.type = "type1", miss.type = "mar", alpha.x1 = 0.15, alpha.x2 = 0.25)
    generating_data(nsims = 100, num_resp = 2 , outcome.type = "mix", error.type = "type1", miss.type = "mar", alpha.x1 = 0.30, alpha.x2 = 0.50)
    
    #running simulations
    results1 <- method_comparisons( nsims = 100,  num_resp = 2, outcome.type = "mix", error.type = "power",   miss.type = "none")
    results2 <- method_comparisons( nsims = 100,  num_resp = 2, outcome.type = "mix", error.type = "power",   miss.type = "mcar1525")
    results3 <- method_comparisons( nsims = 100,  num_resp = 2, outcome.type = "mix", error.type = "power",   miss.type = "mcar3050")
    results4 <- method_comparisons( nsims = 100,  num_resp = 2, outcome.type = "mix", error.type = "power",   miss.type = "mar1525")
    results5 <- method_comparisons( nsims = 100,  num_resp = 2, outcome.type = "mix", error.type = "power",   miss.type = "mar3050")
    
    results1b <- method_comparisons( nsims = 100,  num_resp = 2, outcome.type = "mix", error.type = "type1",   miss.type = "none")
    results2b <- method_comparisons( nsims = 100,  num_resp = 2, outcome.type = "mix", error.type = "type1",   miss.type = "mcar1525")
    results3b <- method_comparisons( nsims = 100,  num_resp = 2, outcome.type = "mix", error.type = "type1",   miss.type = "mcar3050")
    results4b <- method_comparisons( nsims = 100,  num_resp = 2, outcome.type = "mix", error.type = "type1",   miss.type = "mar1525")
    results5b <- method_comparisons( nsims = 100,  num_resp = 2, outcome.type = "mix", error.type = "type1",   miss.type = "mar3050")    
    
    #extracting results
    power1 <- pval_adj("holm", p_results = results1$p_results, num_resp = 2 )
    power2 <- pval_adj("holm", p_results = results2$p_results, num_resp = 2 )
    power3 <- pval_adj("holm", p_results = results3$p_results, num_resp = 2 )
    power4 <- pval_adj("holm", p_results = results4$p_results, num_resp = 2 )
    power5 <- pval_adj("holm", p_results = results5$p_results, num_resp = 2 )
    
    type1_1 <- pval_adj("holm", p_results = results1b$p_results, num_resp = 2 )
    type1_2 <- pval_adj("holm", p_results = results2b$p_results, num_resp = 2 )
    type1_3 <- pval_adj("holm", p_results = results3b$p_results, num_resp = 2 )
    type1_4 <- pval_adj("holm", p_results = results4b$p_results, num_resp = 2 )
    type1_5 <- pval_adj("holm", p_results = results5b$p_results, num_resp = 2 )
    
    #reporting results
    power1   # Complete, Disjunctive power
    power2   # MCAR (15%, 25%), Disjunctive power
    power3   # MCAR (30%, 50%), Disjunctive power
    power4   # MAR (15%, 25%), Disjunctive power
    power5   # MAR (30%, 50%), Disjunctive power
    
    type1_1   # Complete, Familywise error rate (FWER)
    type1_2   # MCAR (15%, 25%), Familywise error rate (FWER)
    type1_3   # MCAR (30%, 50%), Familywise error rate (FWER)
    type1_4   # MAR (15%, 25%), Familywise error rate (FWER)
    type1_5   # MAR (30%, 50%), Familywise error rate (FWER)   
    
    
    #############################################################################
    # Figure 1 Bias in estimating the intervention effects when simulating two continuous outcomes and data are MNAR.
    
    # For the published paper we ran 10,000 simulations.
    # This has been reduced to 100 simulations below, howevever, can be amended by changing 'nsims'.
    
    #generating data
      generating_data(nsims = 100, num_resp = 2 , outcome.type = "cts", error.type = "power", miss.type = "mnar", alpha.x1 = 0, alpha.x2 = 0.15)
      generating_data(nsims = 100, num_resp = 2 , outcome.type = "cts", error.type = "power", miss.type = "mnar", alpha.x1 = 0, alpha.x2 = 0.30)
      generating_data(nsims = 100, num_resp = 2 , outcome.type = "cts", error.type = "power", miss.type = "mnar", alpha.x1 = 0, alpha.x2 = 0.50)
      generating_data(nsims = 100, num_resp = 2 , outcome.type = "cts", error.type = "power", miss.type = "mnar", alpha.x1 = 0.30, alpha.x2 = 0.50)

    #running simulations
      results1 <- method_comparisons( nsims = 100,  num_resp = 2, outcome.type = "cts", error.type = "power",   miss.type = "mnar015")
      results2 <- method_comparisons( nsims = 100,  num_resp = 2, outcome.type = "cts", error.type = "power",   miss.type = "mnar030")
      results3 <- method_comparisons( nsims = 100,  num_resp = 2, outcome.type = "cts", error.type = "power",   miss.type = "mnar050")
      results4 <- method_comparisons( nsims = 100,  num_resp = 2, outcome.type = "cts", error.type = "power",   miss.type = "mnar3050")

    #results for figure  
      figure_coefs1 <- data.frame(results1$coef_results, corrs=c(0, 0.2, 0.4, 0.6, 0.8) )
      figure_coefs1_summary <- aggregate(figure_coefs1[, 1:6], list(figure_coefs1$corrs), mean, na.rm = T)
    
      figure_coefs2 <- data.frame(results2$coef_results, corrs=c(0, 0.2, 0.4, 0.6, 0.8) )
      figure_coefs2_summary <- aggregate(figure_coefs2[, 1:6], list(figure_coefs2$corrs), mean, na.rm = T)
      
      figure_coefs3 <- data.frame(results3$coef_results, corrs=c(0, 0.2, 0.4, 0.6, 0.8) )
      figure_coefs3_summary <- aggregate(figure_coefs3[, 1:6], list(figure_coefs3$corrs), mean, na.rm = T)
      
      figure_coefs4 <- data.frame(results4$coef_results, corrs=c(0, 0.2, 0.4, 0.6, 0.8) )
      figure_coefs4_summary <- aggregate(figure_coefs4[, 1:6], list(figure_coefs4$corrs), mean, na.rm = T)
     
      #Function to create plot shown in Figure 1

      #low missingness (0%, 15%)
        plot_figure(results = results1, figure_coefs = figure_coefs1, figure_coefs_summary = figure_coefs1_summary)
      #medium missingness (0%, 30%)
        plot_figure(results = results2, figure_coefs = figure_coefs2, figure_coefs_summary = figure_coefs2_summary)
      # high missingness (0%, 50%)
        plot_figure(results = results3, figure_coefs = figure_coefs3, figure_coefs_summary = figure_coefs3_summary)
      # High overlapping missingness (30%, 50%)
        plot_figure(results = results4, figure_coefs = figure_coefs4, figure_coefs_summary = figure_coefs4_summary)
  
