# Supplementary material for: A comparison of methods for analysing multiple outcome measures in randomised controlled trials using a simulation study
Source: Biom J. 2020 Dec 14;63(3):599–615. doi: 10.1002/bimj.201900040 (PMC7984364; doi:10.1002/bimj.201900040)
Supplement: Supplementary file 3 — Code & data [file BIMJ-63-599-s003.zip › Code_and_data/3_Reproduce_LM_results_in_paper.do]

* CONTENTS OF THIS FILE
* ---------------------
* These files were created by V Vickerstaff (November 2020). 
* Stata 14 was used to create this file.

*  The code was created to run simulations published in 'A comparison of methods for analysing multiple outcome measures in 
*  randomised controlled trials using a simulation study', Biometrical journal.

* The latent variable method (LV) was run in Stata. 

* The code to run the simulations for the LV method and produce the outputs for the tables are provided below.
* This file links to two other stata files, as listed below:
*     1. lv_analyses.do
* 	  2. lv_results.do

* These stata file need to be saved in 'PATH'.
* The commands below run 100 simulations. The results reported in the paper use 10,000 simulations. The number of simulations required can be amended below.

* The code to generate the data needs to be run in R before the code below is used.
* The datasets produced by R need to be saved in the working directory. This can be changed below.


* Following packages are needed:
	ssc install gllamm
	
* Change paths

	local PATH 	"MY PATH"				// where lv_analyses.do file is saved. This needs to be amended to run , e.g. "N:\Documents\"
	cd "`PATH'/saved"  				//  where datasets generated using R are saved
	
	***************************************************************************
	** Running simulations example:

	// to run the do file, need to select:
	// 				outcome type: "cts", "bin" or "mix"
	// 				missing data type: none, mcar1525, mcar3050, mar1525, mar3050
	// 				treatment effect: power, type1
	//				number of responses: 2 or 4
	//  			number of simulations: 
	
	// for example if we selected cts, mcar1525, power, 2, 10 corresponding to variables above then we would run:
	do "`PATH'\lv_analyses.do"  cts /* = outcome type*/ mcar1525 /* = missing data type*/ power /*treatment effect*/ 2 /*number of responses */ 10  /* number of simulations*/

	
	
	***************************************************************************
	** Running simulations to replicate paper:
	
	// The commands below use 100 simulations. In the paper, 10 000 simulations were used. This can be amended below as desired.
	
	// Table 3a FWER and disjunctive power when analysing two continuous outcomes 

		do "`PATH'\lv_analyses.do"  cts none  power  2  100    
		do "`PATH'\lv_analyses.do"  cts mcar1525  power  2  100 
		do "`PATH'\lv_analyses.do"  cts mcar3050  power  2  100  
		do "`PATH'\lv_analyses.do"  cts mar1525  power  2  100  
		do "`PATH'\lv_analyses.do"  cts mar3050  power  2  100  
		
		do "`PATH'\lv_analyses.do"  cts none  type1  2  100  
		do "`PATH'\lv_analyses.do"  cts mcar1525  type1  2  100  
		do "`PATH'\lv_analyses.do"  cts mcar3050  type1  2  100  
		do "`PATH'\lv_analyses.do"  cts mar1525  type1  2  100  
		do "`PATH'\lv_analyses.do"  cts mar3050  type1  2  100  
		
	// Table 3b  FWER and disjunctive power when analysing two binary outcomes 

		do "`PATH'\lv_analyses.do"  bin none  power  2  100    
		do "`PATH'\lv_analyses.do"  bin mcar1525  power  2  100  
		do "`PATH'\lv_analyses.do"  bin mcar3050  power  2  100  
		do "`PATH'\lv_analyses.do"  bin mar1525  power  2  100  
		do "`PATH'\lv_analyses.do"  bin mar3050  power  2  100  
		
		do "`PATH'\lv_analyses.do"  bin none  type1  2  100  
		do "`PATH'\lv_analyses.do"  bin mcar1525  type1  2  100  
		do "`PATH'\lv_analyses.do"  bin mcar3050  type1  2  100  
		do "`PATH'\lv_analyses.do"  bin mar1525  type1  2  100  
		do "`PATH'\lv_analyses.do"  bin mar3050  type1  2  100  
		
		
	// Table 3c   FWER and disjunctive power when analysing one continuous and one binary outcome (mixed outcomes) 

		do "`PATH'\lv_analyses.do"  mix none  power  2  100    
		do "`PATH'\lv_analyses.do"  mix mcar1525  power  2  100  
		do "`PATH'\lv_analyses.do"  mix mcar3050  power  2  100  
		do "`PATH'\lv_analyses.do"  mix mar1525  power  2  100  
		do "`PATH'\lv_analyses.do"  mix mar3050  power  2  100  
		
		do "`PATH'\lv_analyses.do"  mix none  type1  2  100  
		do "`PATH'\lv_analyses.do"  mix mcar1525  type1  2  100  
		do "`PATH'\lv_analyses.do"  mix mcar3050  type1  2  100  
		do "`PATH'\lv_analyses.do"  mix mar1525  type1  2  100  
		do "`PATH'\lv_analyses.do"  mix mar3050  type1  2  100  

		
	************************************************************************
	*** Extracting results for tables
	
		*Table 3a FWER and disjunctive power when analysing two continuous outcomes 
			do "`PATH'\lv_results.do"  cts none power  					// complete (0%, 0%), Disjunctive power
			do "`PATH'\lv_results.do"  cts mcar1525 power  				// MCAR (15%, 25%), Disjunctive power
			do "`PATH'\lv_results.do"  cts mcar3050 power  				// MCAR (30%, 50%), Disjunctive power
			do "`PATH'\lv_results.do"  cts mar1525 power 				// MAR (15%, 25%), Disjunctive power 
			do "`PATH'\lv_results.do"  cts mar3050 power  				// MAR (30%, 50%), Disjunctive power

			do "`PATH'\lv_results.do"  cts none type1  					// complete (0%, 0%), Family wise error rate (FWER)
			do "`PATH'\lv_results.do"  cts mcar1525 type1  				// MCAR (15%, 25%), Family wise error rate (FWER)
			do "`PATH'\lv_results.do"  cts mcar3050 type1  				// MCAR (30%, 50%), Family wise error rate (FWER)
			do "`PATH'\lv_results.do"  cts mar1525 type1  				// MAR (15%, 25%), Family wise error rate (FWER)
			do "`PATH'\lv_results.do"  cts mar3050 type1 				// MAR (30%, 50%), Family wise error rate (FWER)
			
		*Table 3b  FWER and disjunctive power when analysing two binary outcomes 
			do "`PATH'\lv_results.do"  bin none power  					// complete (0%, 0%), Disjunctive power
			do "`PATH'\lv_results.do"  bin mcar1525 power  				// MCAR (15%, 25%), Disjunctive power
			do "`PATH'\lv_results.do"  bin mcar3050 power  				// MCAR (30%, 50%), Disjunctive power
			do "`PATH'\lv_results.do"  bin mar1525 power 				// MAR (15%, 25%), Disjunctive power 
			do "`PATH'\lv_results.do"  bin mar3050 power  				// MAR (30%, 50%), Disjunctive power

			do "`PATH'\lv_results.do"  bin none type1  					// complete (0%, 0%), Family wise error rate (FWER)
			do "`PATH'\lv_results.do"  bin mcar1525 type1  				// MCAR (15%, 25%), Family wise error rate (FWER)
			do "`PATH'\lv_results.do"  bin mcar3050 type1  				// MCAR (30%, 50%), Family wise error rate (FWER)
			do "`PATH'\lv_results.do"  bin mar1525 type1  				// MAR (15%, 25%), Family wise error rate (FWER)
			do "`PATH'\lv_results.do"  bin mar3050 type1 				// MAR (30%, 50%), Family wise error rate (FWER)

		*Table 3c   FWER and disjunctive power when analysing one continuous and one binary outcome (mixed outcomes) 
			do "`PATH'\lv_results.do"  mix none power  					// complete (0%, 0%), Disjunctive power
			do "`PATH'\lv_results.do"  mix mcar1525 power  				// MCAR (15%, 25%), Disjunctive power
			do "`PATH'\lv_results.do"  mix mcar3050 power  				// MCAR (30%, 50%), Disjunctive power
			do "`PATH'\lv_results.do"  mix mar1525 power 				// MAR (15%, 25%), Disjunctive power 
			do "`PATH'\lv_results.do"  mix mar3050 power  				// MAR (30%, 50%), Disjunctive power

			do "`PATH'\lv_results.do"  mix none type1  					// complete (0%, 0%), Family wise error rate (FWER)
			do "`PATH'\lv_results.do"  mix mcar1525 type1  				// MCAR (15%, 25%), Family wise error rate (FWER)
			do "`PATH'\lv_results.do"  mix mcar3050 type1  				// MCAR (30%, 50%), Family wise error rate (FWER)
			do "`PATH'\lv_results.do"  mix mar1525 type1  				// MAR (15%, 25%), Family wise error rate (FWER)
			do "`PATH'\lv_results.do"  mix mar3050 type1 				// MAR (30%, 50%), Family wise error rate (FWER)

*end
