# Supplementary material for: A comparison of methods for analysing multiple outcome measures in randomised controlled trials using a simulation study
Source: Biom J. 2020 Dec 14;63(3):599–615. doi: 10.1002/bimj.201900040 (PMC7984364; doi:10.1002/bimj.201900040)
Supplement: Supplementary file 3 — Code & data [file BIMJ-63-599-s003.zip › Code_and_data/4_Case_studies.do]

*
* Case Studies
*
* These files were created by V Vickerstaff (November 2020). 
* Stata 14 was used to create this file.

* The following code was created to reproduce tables for the Case Studies.
/*

Because the LiGHT and Ten Top Tips data are confidential, main study data the provided data has been masked 
and thus they are different from the real data used in the paper.
After changing the directory where the unzipped files are located, you can load the data and calculate the results 
table running the commands below. The results are obtained are similar to Table 4 and Table 5.

To run the following coding the software MLwiN will be need to be installed.

The following code was run using Stata Version 14.

*/

* To obtain a results table similar to Table 4, run the code lines: 21 to 272
* To obtain a results table similar to Table 5, run the code lines: 21-25 and 275 to 521

	cd "MY_PATH\" 					// THIS IS WHERE UNZIPPED FILES ARE LOCATED, e.g. "N:\Documents\"
	global MLwiN_path "MLwiN_path"  // THIS WILL NEED TO BE AMENDED APPROPRIATELY, e.g. "C:\Program Files\MLwiN\v3.04\mlwin.exe"
	
	ssc install gllamm
	ssc install runmlwin

********************************************************************************
* LIGHT Case Study

	*preparing results table
		clear
		set more off
		set obs 750
		gen method = ""
		gen n = .
		gen mean_diff = .
		gen se = .
		gen pvalue = .	
		gen id = _n
		
	preserve	

	*Case study 1 - LiGHT
	use "case_study_data\LiGHT_altered_2020.dta", clear
	gen cons = 1
	
	*UV analyisis
	regress eq5d_24m arm eq5d_0m
			local n_eq5d_uv = e(N)
			local b_eq5d_uv = _b[arm]
			local se_eq5d_uv = _se[arm]
			test arm
			local p_eq5d_uv = r(p)
	
	regress gql_total_24m arm gql_total_0m
			local n_gql_uv = e(N)
			local b_gql_uv = _b[arm]
			local se_gql_uv = _se[arm]
			test arm
			local p_gql_uv = r(p)

	regress gui_score_24m arm gui_score_0m
			local n_gui_uv = e(N)
			local b_gui_uv = _b[arm]
			local se_gui_uv = _se[arm]
			test arm
			local p_gui_uv = r(p)
	
	*MM analysis
	gen reverse_gql_total_24m = 75 - gql_total_24m
	gen reverse_gql_total_0m = 75 - gql_total_0m
	
	runmlwin (eq5d_24m arm eq5d_0m cons, eq(1)) (reverse_gql_total_24m arm reverse_gql_total_0m cons , eq(2)) ///
		(gui_score_24m arm gui_score_0m cons, eq(3)), ///
		level1(id: (cons, eq(1))(cons, eq(2))(cons, eq(3)) ) nopause

		*extracting results
		local n_eq5d_mm = e(N)
		matrix b_results = e(b)
		matrix var_results = e(V)
				
		local b_eq5d_mm = b_results[1,1]
		local var = var_results[1,1]
		local se_eq5d_mm = sqrt(`var')
		
		local b_gql_mm = -b_results[1,4] 
		local var = var_results[4,4] 
		local se_gql_mm = sqrt(`var')
		
		local b_gui_mm = b_results[1,7] 
		local var = var_results[7,7] 
		local se_gui_mm = sqrt(`var')
		
		test arm_1
		local p_eq5d_mm = r(p)
				
		test arm_2
		local p_gql_mm = r(p)
		
		test arm_3
		local p_gui_mm = r(p)
			
	*LV analysis
	expand 3
	sort id

	bysort id : gen response = _n
	tab response, gen(cons_)
	
	gen var1_0 = eq5d_0m* cons_1
	gen var2_0 = gql_total_0m * cons_2
	gen var3_0 = gui_score_0m * cons_3
		
	gen arm_1 = arm*cons_1
	gen arm_2 = arm*cons_2
	gen arm_3 = arm*cons_3

	gen outcome_3 = eq5d_24m
	replace outcome_3 = gql_total_24m if cons_2 ==1
	replace outcome_3 = gui_score_24m if cons_3 ==1

	
		eq het : cons_1 cons_2 cons_3
		eq load: cons_1 cons_2 cons_3
			gllamm outcome_3 arm_1 arm_2 arm_3 var1_0 var2_0 var3_0 cons_1 cons_2 cons_3, ///
			   s(het) i(id) eq(load) nocons   

		*extracting results
		local n_eq5d_lv = e(N)/3
		matrix b_results = e(b)
		matrix var_results = e(V)
		
		local b_eq5d_lv = b_results[1,1]
		local var = var_results[1,1]
		local se_eq5d_lv = sqrt(`var')

		local b_gql_lv = b_results[1,2] 
		local var = var_results[2,2] 
		local se_gql_lv = sqrt(`var')
		
		local b_gui_lv = b_results[1,3] 
		local var = var_results[3,3] 
		local se_gui_lv = sqrt(`var')	
		
		test arm_1
		local p_eq5d_lv = r(p)

		test arm_2
		local p_gql_lv = r(p)
		
		test arm_3
		local p_gui_lv = r(p)
		
	* multiple imputation
		use "case_study_data\LiGHT_altered_2020.dta", clear

		mi set flong
		mi register imputed eq5d_24m gql_total_24m gui_score_24m gql_total_0m 
		mi register regular arm  eq5d_0m  gui_score_0m
		
		sort id
		compress
		drop if missing(eq5d_0m)  
		drop if missing(eq5d_24m)
		drop if missing(gui_score_0m)

		mi impute chained (regress)  eq5d_24m (regress) gql_total_24m (regress) gui_score_24m (regress) gql_total_0m = eq5d_0m gui_score_0m , add(100) rseed(4353) by(arm)	

			mi estimate: regress eq5d_24m arm eq5d_0m
				local n_eq5d_mi = e(N)
				matrix b_results = e(b_mi)
				matrix var_results = e(V_mi)
				local b_eq5d_mi =  b_results[1,1]
				local var = var_results[1,1]
				local se_eq5d_mi = sqrt(`var')
				mi test arm
				local p_eq5d_mi = r(p)
				
			mi estimate: regress gql_total_24m arm gql_total_0m
				local n_gql_mi = e(N)
				matrix b_results = e(b_mi)
				matrix var_results = e(V_mi)
				local b_gql_mi =  b_results[1,1]
				local var = var_results[1,1]
				local se_gql_mi = sqrt(`var')
				mi test arm
				local p_gql_mi = r(p)
				
			mi estimate: regress gui_score_24m arm gui_score_0m
				local n_gui_mi = e(N)
				matrix b_results = e(b_mi)
				matrix var_results = e(V_mi)
				local b_gui_mi =  b_results[1,1]
				local var = var_results[1,1]
				local se_gui_mi = sqrt(`var')
				mi test arm
				local p_gui_mi = r(p)
	
	*complete results table 4
	restore
		replace method = "UV-EQ5D" if id == 1
		replace method = "UV-GQL" if id == 2
		replace method = "UV-GUI" if id == 3
		replace method = "MI+UV-EQ5D" if id == 4
		replace method = "MI+UV-GQL" if id == 5
		replace method = "MI+UV-GUI" if id == 6
		replace method = "MM-EQ5D" if id == 7
		replace method = "MM-GQL" if id == 8
		replace method = "MM-GUI" if id == 9
		replace method = "LV-EQ5D" if id == 10
		replace method = "LV-GQL" if id == 11
		replace method = "LV-GUI" if id == 12

		replace n = `n_eq5d_uv' if id == 1
		replace n = `n_gql_uv' if id == 2
		replace n = `n_gui_uv' if id == 3
		replace n = `n_eq5d_mi' if id == 4 
		replace n = `n_gql_mi' if id == 5
		replace n = `n_gui_mi' if id == 6
		replace n = `n_eq5d_mm' if id == 7 | id == 8  | id == 9
		replace n = `n_eq5d_mm' if id == 10 | id == 11  | id == 12
		
		replace mean_diff = `b_eq5d_uv' if id == 1
		replace mean_diff = `b_gql_uv' if id == 2
		replace mean_diff = `b_gui_uv' if id == 3
		replace mean_diff = `b_eq5d_mi' if id == 4
		replace mean_diff = `b_gql_mi' if id == 5
		replace mean_diff = `b_gui_mi' if id == 6
		replace mean_diff = `b_eq5d_mm' if id == 7
		replace mean_diff = `b_gql_mm' if id == 8
		replace mean_diff = `b_gui_mm' if id == 9
		replace mean_diff = `b_eq5d_lv' if id == 10
		replace mean_diff = `b_gql_lv' if id == 11
		replace mean_diff = `b_gui_lv' if id == 12	

		replace se = `se_eq5d_uv' if id == 1
		replace se = `se_gql_uv' if id == 2
		replace se = `se_gui_uv' if id == 3
		replace se = `se_eq5d_mi' if id == 4
		replace se = `se_gql_mi' if id == 5
		replace se = `se_gui_mi' if id == 6
		replace se = `se_eq5d_mm' if id == 7
		replace se = `se_gql_mm' if id == 8
		replace se = `se_gui_mm' if id == 9
		replace se = `se_eq5d_lv' if id == 10
		replace se = `se_gql_lv' if id == 11
		replace se = `se_gui_lv' if id == 12	
		
		replace pvalue = `p_eq5d_uv' if id == 1
		replace pvalue = `p_gql_uv' if id == 2
		replace pvalue = `p_gui_uv' if id == 3	
		replace pvalue = `p_eq5d_mi' if id == 4
		replace pvalue = `p_gql_mi' if id == 5
		replace pvalue = `p_gui_mi' if id == 6	
		replace pvalue = `p_eq5d_mm' if id == 7
		replace pvalue = `p_gql_mm' if id == 8
		replace pvalue = `p_gui_mm' if id == 9	
		replace pvalue = `p_eq5d_lv' if id == 10
		replace pvalue = `p_gql_lv' if id == 11
		replace pvalue = `p_gui_lv' if id == 12	
		

		drop if id > 12
		drop id
		
		gen lower_ci = mean_diff-1.96*se
		gen upper_ci = mean_diff+1.96*se
		order lower_ci upper_ci, after(se)
		format mean_diff se lower_ci upper_ci pvalue %5.3f
		
		*THIS DISPLAYS A TABLE SIMILAR TO THAT DISPLAY IN TABLE 4
		browse
		
		
		
********************************************************************************
* Ten Top Tips Case Study

	*preparing results table 5
		clear
		set more off
		set obs 750
		gen method = ""
		gen n = .
		gen mean_diff = .
		gen se = .
		gen pvalue = .	
		gen id = _n
		
	preserve	

	use "case_study_data\10TT_altered_2020.dta", clear
	
	*UV analyisis
	regress weight_1 arm weight_0
			local n_weight_uv = e(N)
			local b_weight_uv = _b[arm]
			local se_weight_uv = _se[arm]
			test arm
			local p_weight_uv = r(p)
	
	regress waist_1 arm waist_0
			local n_waist_uv = e(N)
			local b_waist_uv = _b[arm]
			local se_waist_uv = _se[arm]
			test arm
			local p_waist_uv = r(p)

	logit glucose_1 arm glucose_0
			local n_glucose_uv = e(N)
			local b_glucose_uv = _b[arm]
			local se_glucose_uv = _se[arm]
			test arm
			local p_glucose_uv = r(p)		
			
	*MM analysis
	runmlwin (weight_1 arm weight_0 cons, eq(1)) (waist_1 arm waist_0 cons , eq(2)) ///
			(glucose_1 arm glucose_0 cons, eq(3)), ///
			level1(id: (cons, eq(1))(cons, eq(2))(cons, eq(3) )) ///  
			discrete(distribution(normal normal binomial) link(logit) denom(cons cons cons)) nopause

		*extracting results
		local n_weight_mm = e(N)
		matrix b_results = e(b)
		matrix var_results = e(V)

		
		local b_weight_mm = b_results[1,1]
		local var = var_results[1,1]
		local se_weight_mm = sqrt(`var')
		
		local b_waist_mm = b_results[1,4] 
		local var = var_results[4,4] 
		local se_waist_mm = sqrt(`var')
		
		local b_glucose_mm = b_results[1,7] 
		local var = var_results[7,7] 
		local se_glucose_mm = sqrt(`var')
		
		test arm_1
		local p_weight_mm = r(p)
				
		test arm_2
		local p_waist_mm = r(p)
		
		test arm_3
		local p_glucose_mm = r(p)
			
	*LV analysis
	expand 3
	sort id

	bysort id : gen response = _n
	tab response, gen(cons_)
	
	gen var1_0 = weight_0* cons_1
	gen var2_0 = waist_0 * cons_2
	gen var3_0 = glucose_0 * cons_3
		
	gen arm_1 = arm*cons_1
	gen arm_2 = arm*cons_2
	gen arm_3 = arm*cons_3

	gen outcome_3 = weight_1
	replace outcome_3 = waist_1 if cons_2 ==1
	replace outcome_3 = glucose_1 if cons_3 ==1

	
	eq het : cons_1 cons_2
	eq load: cons_1 cons_2 cons_3
	constraint define 2 [id1_1]cons_2=0.8
	gllamm outcome_3 arm_1 arm_2 arm_3 ///
					var1_0 var2_0 var3_0 ///
					cons_1 cons_2 cons_3,  ///
			   s(het) i(id) eq(load) nocons constraint(2)                ///
			   family(gauss gauss bin) link(id id probit) fv(response) lv(response) iterate(50)
			   
		*extracting results
		local n_weight_lv = e(N)/3
		matrix b_results = e(b)
		matrix var_results = e(V)
		
		local b_weight_lv = b_results[1,1]
		local var = var_results[1,1]
		local se_weight_lv = sqrt(`var')

		local b_waist_lv = b_results[1,2] 
		local var = var_results[2,2] 
		local se_waist_lv = sqrt(`var')	
		
		local b_glucose_lv = b_results[1,3] 
		local var = var_results[3,3] 
		local se_glucose_lv = sqrt(`var')
		
		test arm_1
		local p_weight_lv = r(p)

		test arm_2
		local p_glucose_lv = r(p)
		
		test arm_3
		local p_waist_lv = r(p)
		
	* multiple imputation
		use "case_study_data\10TT_altered_2020.dta", clear

		mi set flong
		mi register imputed weight_1 glucose_1 waist_1 glucose_0 
		mi register regular arm  weight_0  waist_0
		
		sort id
		compress
		drop if missing(weight_0)  
		drop if missing(weight_1)
		drop if missing(waist_0)

		mi impute  chained (regress)  weight_1 (logit) glucose_1 (regress) waist_1 (logit) glucose_0 = weight_0 waist_0 , add(100) rseed(4353) by(arm)	

			mi estimate: regress weight_1 arm weight_0
				local n_weight_mi = e(N)
				matrix b_results = e(b_mi)
				matrix var_results = e(V_mi)
				local b_weight_mi =  b_results[1,1]
				local var = var_results[1,1]
				local se_weight_mi = sqrt(`var')
				mi test arm
				local p_weight_mi = r(p)
				
			mi estimate: regress waist_1 arm waist_0
				local n_waist_mi = e(N)
				matrix b_results = e(b_mi)
				matrix var_results = e(V_mi)
				local b_waist_mi =  b_results[1,1]
				local var = var_results[1,1]
				local se_waist_mi = sqrt(`var')
				mi test arm
				local p_waist_mi = r(p)
				
			mi estimate: regress glucose_1 arm glucose_0
				local n_glucose_mi = e(N)
				matrix b_results = e(b_mi)
				matrix var_results = e(V_mi)
				local b_glucose_mi =  b_results[1,1]
				local var = var_results[1,1]
				local se_glucose_mi = sqrt(`var')
				mi test arm
				local p_glucose_mi = r(p)
	
	*complete results table 5
	restore
		replace method = "UV-WEIGHT" if id == 1
		replace method = "UV-WAIST" if id == 2
		replace method = "UV-GLUCOSE" if id == 3
		replace method = "MI+UV-WEIGHT" if id == 4
		replace method = "MI+UV-WAIST" if id == 5
		replace method = "MI+UV-GLUCOSE" if id == 6
		replace method = "MM-WEIGHT" if id == 7
		replace method = "MM-WAIST" if id == 8
		replace method = "MM-GLUCOSE" if id == 9
		replace method = "LV-WEIGHT" if id == 10
		replace method = "LV-WAIST" if id == 11
		replace method = "LV-GLUCOSE" if id == 12
		
		replace n = `n_weight_uv' if id == 1
		replace n = `n_glucose_uv' if id == 3
		replace n = `n_waist_uv' if id == 2
		replace n = `n_weight_mi' if id == 4 
		replace n = `n_waist_mi' if id == 5
		replace n = `n_glucose_mi' if id == 6
		replace n = `n_weight_mm' if id == 7 | id == 8  | id == 9
		replace n = `n_weight_mm' if id == 10 | id == 11  | id == 12
		
		replace mean_diff = `b_weight_uv' if id == 1
		replace mean_diff = `b_waist_uv' if id == 2
		replace mean_diff = `b_glucose_uv' if id == 3
		replace mean_diff = `b_weight_mi' if id == 4
		replace mean_diff = `b_waist_mi' if id == 5
		replace mean_diff = `b_glucose_mi' if id == 6
		replace mean_diff = `b_weight_mm' if id == 7
		replace mean_diff = `b_waist_mm' if id == 8
		replace mean_diff = `b_glucose_mm' if id == 9
		replace mean_diff = `b_weight_lv' if id == 10
		replace mean_diff = `b_waist_lv' if id == 11
		replace mean_diff = `b_glucose_lv' if id == 12
	
		replace se = `se_weight_uv' if id == 1
		replace se = `se_waist_uv' if id == 2
		replace se = `se_glucose_uv' if id == 3
		replace se = `se_weight_mi' if id == 4
		replace se = `se_waist_mi' if id == 5
		replace se = `se_glucose_mi' if id == 6
		replace se = `se_weight_mm' if id == 7
		replace se = `se_waist_mm' if id == 8
		replace se = `se_glucose_mm' if id == 9
		replace se = `se_weight_lv' if id == 10
		replace se = `se_waist_lv' if id == 11	
		replace se = `se_glucose_lv' if id == 12
		
		replace pvalue = `p_weight_uv' if id == 1
		replace pvalue = `p_waist_uv' if id == 2
		replace pvalue = `p_glucose_uv' if id == 3
		replace pvalue = `p_weight_mi' if id == 4
		replace pvalue = `p_waist_mi' if id == 5	
		replace pvalue = `p_glucose_mi' if id == 6
		replace pvalue = `p_weight_mm' if id == 7
		replace pvalue = `p_waist_mm' if id == 8	
		replace pvalue = `p_glucose_mm' if id == 9
		replace pvalue = `p_weight_lv' if id == 10
		replace pvalue = `p_waist_lv' if id == 11
		replace pvalue = `p_glucose_lv' if id == 12		

		drop if id > 12
		drop id
		
		gen lower_ci = mean_diff-1.96*se
		gen upper_ci = mean_diff+1.96*se
		order lower_ci upper_ci, after(se)
		format mean_diff se lower_ci upper_ci pvalue %5.3f
		
		*THIS DISPLAYS A TABLE SIMILAR TO THAT DISPLAY IN TABLE 5
		browse

		
