# Supplementary material for: A comparison of methods for analysing multiple outcome measures in randomised controlled trials using a simulation study
Source: Biom J. 2020 Dec 14;63(3):599–615. doi: 10.1002/bimj.201900040 (PMC7984364; doi:10.1002/bimj.201900040)
Supplement: Supplementary file 3 — Code & data [file BIMJ-63-599-s003.zip › Code_and_data/lv_analyses.do]

* ****************************************************************
* Simulations for GLLAMM
* Comparing the latent variable (LV) approach to univariate (UV) models
*
*
* These files were created by Victoria Vickerstaff (November 2020).
* The code was created to run simulations as part of the paper published in Biometrical journal
* Stata 14 was used to create this file.
* 
* There is also R file that have also been provided that generates data and performs the UV, MM and MI+UV analyses.
* 
*  ***********************************************************************************************
*  	To generate data:
*  *********************************************************************************************
*   
*   The R file generates correlated outcome measures. The following factors may be amended:
*   a) the number of outcomes measures (2 or 4)
*   b) the type of outcomes (binary, continuous or a mixture of the two)
*   c) the type of missingness data mechanism (no missing data, missing completely at random, missing at random)
*   d) the percentage of missing data
* 
*  The R file to generate data must be run prior to running this Stata .do file

*  ***********************************************************************************************
*  	To perform the analyses
*  *********************************************************************************************
*
*  The following analyses are performed within this .do file:
*    a) Univariate analyses (UV)
*    b) latent varaible analyses (LV)

	****************************************************************************
	****************************************************************************
	* Following variables may be amended:
	* These will depend on the data you have generated (using the R file)
	
	local outcome_type "`1'"  // outcome type: "cts", "bin" or "mix"
	local miss_type "`2'"    // missing data type: none, mcar1525, mcar3050, mar1525, mar305
	local tr_eff "`3'"	  // treatment effect: power, type1
	local nr `4'				  // number of responses: 2 or 4
	local nsims `5'

	quietly{	
	****************************************************************************
	****************************************************************************
	
	clear	

* dataset to enter data into:
	local k = (`nsims'*5)
	set obs `k'
	local row 1
	gen id = _n
	gen corr = .
	
	*univariate methods
	forvalues i = 1/`nr'{
		gen est_b`i' = .
		gen est_se`i' = .
		gen est_p`i' = .
	}
	
	
	*gllamm method - individual effects
	forvalues i = 1/`nr'{
		gen estgllamm`i'_b = .
		gen estgllamm`i'_se = .
		gen estgllamm`i'_p = .
		gen outcomecons`i'_gllamm = .
		gen lns1cons`i'_gllamm = .
		gen pid1_1lcons`i'_gllamm = .	
		
		}
							 
	preserve	

	foreach corr of numlist 0 0.2 0.4 0.6 0.8  {  								
	
	local k = `nsims'-1
	
	forvalues j = 0/`k' {
	 
		clear
		display "`corr'"
		local adjustment = `corr'*5
		local sim_no = `j'*5+1 + `adjustment'
		noi display `sim_no'


		* This needs to import data created by the R file discussed above.
		if(`corr' != 0){
			import delimited "`nr'`outcome_type'_`miss_type'_`tr_eff'_corr0`corr'_sim`sim_no'.txt", clear
		}
		if(`corr' == 0){
			import delimited "`nr'`outcome_type'_`miss_type'_`tr_eff'_corr`corr'_sim`sim_no'.txt", clear
		}
		
		* Amending 'NA's to be missing data
		if("`miss_type'" != "none"){
			replace x1 = "" if x1 == "NA"
			replace x2 = "" if x2 == "NA"
			destring x1 x2, replace
			recast float x1 x2, force
			
			if(`nr' == 4){
				replace x3 = "" if x3 == "NA"
				replace x4 = "" if x4 == "NA"
				destring x3 x4
				recast float x3 x4, force
			}
		}
		
		

		************************************************************************
		* Univariate (UV) model
		************************************************************************	
			
		forvalues i = 1/`nr'{
				if("`outcome_type'"=="cts"){
				regress x`i' arm
				local b_resp`i' = _b[arm]
				local se_resp`i' = _se[arm]
				test arm
				local p_resp`i' = r(p)
			}
			if("`outcome_type'"=="bin"){
				probit x`i' arm
				local b_resp`i' = _b[arm]
				local se_resp`i' = _se[arm]
				test arm
				local p_resp`i' = r(p)
			}
		}
		if("`outcome_type'"=="mix"){
			regress x1 arm
			local b_resp1 = _b[arm]
			local se_resp1 = _se[arm]
			test arm
			local p_resp1 = r(p)
			
			probit x2 arm 
			local b_resp2 = _b[arm]
			local se_resp2 = _se[arm]
			test arm
			local p_resp2 = r(p)	
		}
		
								
		
		************************************************************************
		* Latent variable (LV) models
		************************************************************************
		
		*Need to amend the data format, so that its suitable for gllamm
		expand `nr'  
		bysort pid: gen response = _n

		tab response, gen(cons_)
		
		forvalues i = 1/`nr'{
			gen arm`i' = arm*cons_`i'
		}
		
		gen outcome = x1
		forvalues i = 2/`nr'{
			replace outcome = x`i' if cons_`i'==1	
		}

		if("`outcome_type'"=="cts" & "`nr'"=="2"){
			eq het : cons_1 cons_2
			eq load: cons_1 cons_2
			constraint define 2 [pid1_1]cons_1=0.8
			gllamm outcome arm1 arm2 cons_1 cons_2 , nrf(1) adapt nip(10) constraint(2)  ///
			   s(het) i(pid) eq(load) nocons iterate(100) 
		}
		
		
		if("`outcome_type'"=="cts" & "`nr'"=="4"){
			eq het : cons_1 cons_2 cons_3 cons_4
			eq load: cons_1 cons_2 cons_3 cons_4
			constraint define 2 [pid1_1]cons_1=0.8
			gllamm outcome arm1 arm2 arm3 arm4 cons_1 cons_2 cons_3 cons_4 , nrf(1) adapt nip(10) constraint(2)  ///
			   s(het) i(pid) eq(load) nocons iterate(100) 
		}
		
			if("`outcome_type'"=="bin" & "`nr'"=="2"){
			eq het : cons_1 cons_2
			eq load: cons_1 cons_2
			constraint define 2 [pid1_1l]cons_2=1
			gllamm outcome arm1 arm2 cons_1 cons_2 , nrf(1) adapt nip(10) constraint(2) family(bin bin) link(probit probit) ///
			   s(het) i(pid) eq(load) nocons iterate(100) fv(response) lv(response) 
		}


		if("`outcome_type'"=="mix" & "`nr'"=="2"){
			eq het : cons_1 
			eq load: cons_1 cons_2
			constraint define 2 [pid1_1]cons_1=0.8
			gllamm outcome arm1 arm2 cons_1 cons_2,   ///
			  nrf(1) adapt nip(10) s(het) i(pid) eq(load) nocons allc constraint(2)                 ///
			   family(gauss bin) link(id probit) fv(response) lv(response) iterate(100)
			   * details here: http://www.bristol.ac.uk/media-library/sites/cmm/migrated/documents/reviewgllamm.pdf
   		}

		*extracting results 
		matrix b_results = e(b)
		matrix var_results = e(V)
		
		if("`nr'" == "2"){
			local outcomecons1_gllamm = b_results[1,3]
			local outcomecons2_gllamm = b_results[1,4]
			local lns1cons1_gllamm = b_results[1,5]
			local lns1cons2_gllamm = b_results[1,6]
			local pid1_1lcons2_gllamm = b_results[1,7]
			local pid1_1lcons1_gllamm = b_results[1,8]
		}
		
		if("`nr'" == "4"){
			local b_respgllamm3 = b_results[1,3]
			local b_respgllamm4 = b_results[1,4]
			
			local outcomecons1_gllamm = b_results[1,5]
			local outcomecons2_gllamm = b_results[1,6]
			local outcomecons3_gllamm = b_results[1,7]
			local outcomecons4_gllamm = b_results[1,8]
			
			local lns1cons1_gllamm = b_results[1,9]
			local lns1cons2_gllamm = b_results[1,10]
			local lns1cons3_gllamm = b_results[1,11]
			local lns1cons4_gllamm = b_results[1,12]
			
			local pid1_1lcons2_gllamm = b_results[1,13]
			local pid1_1lcons3_gllamm = b_results[1,14]
			local pid1_1lcons4_gllamm = b_results[1,15]
							
			local pid1_1cons1_gllamm = b_results[1,16]
			
		}
		
		local b_respgllamm1 = b_results[1,1]
		local var_respgllamm1 = var_results[1,1]
		local se_respgllamm1 = sqrt(`var_respgllamm1')

		local b_respgllamm2 = b_results[1,2] 
		local var_respgllamm2 = var_results[2,2] 
		local se_respgllamm2 = sqrt(`var_respgllamm2')
		
		if("`nr'" == "4"){		
			local b_respgllamm3 = b_results[1,3] 
			local var_respgllamm3 = var_results[3,3]
			local se_respgllamm3 = sqrt(`var_respgllamm3')
			
			local b_respgllamm4 = b_results[1,4] 
			local var_respgllamm4 = var_results[4,4] 
			local se_respgllamm4 = sqrt(`var_respgllamm4')
		}
		
		capture test arm1
		local p_respgllamm1 = r(p)
			
		capture  test arm2
		local p_respgllamm2 = r(p)
		
		if("`nr'" == "4"){
			capture  test arm3
			local p_respgllamm3 = r(p)
		
			capture  test arm4
			local p_respgllamm4 = r(p)
		}


		*
		* Inputting results into estimate sheet
		*

		restore
			*univariate analysis
			forvalues i = 1/`nr' {
				replace est_b`i' = `b_resp`i'' if id == `row'
				replace est_se`i' = `se_resp`i'' if id == `row'
				replace est_p`i' = `p_resp`i'' if id == `row'
			}
			

			*gllamm
			forvalues i = 1/`nr' {
				replace estgllamm`i'_b = `b_respgllamm`i'' if id == `row'
				replace estgllamm`i'_se = `se_respgllamm`i'' if id == `row'
				replace estgllamm`i'_p = `p_respgllamm`i'' if id == `row'	
				replace outcomecons`i'_gllamm = `outcomecons`i'_gllamm' 	if id == `row'
				replace lns1cons`i'_gllamm = `lns1cons`i'_gllamm' 			if id == `row'
				replace pid1_1lcons`i'_gllamm = `pid1_1lcons`i'_gllamm' 	if id == `row'
			}	
				
			replace corr = `corr' if id == `row'
			noi display " Number `row' of `nsims' for corr `corr' "
			local row = `row' +1
			
		preserve

	if(mod(`row',10)==0){
		save "sim_`outcome_type'_`miss_type'_`tr_eff'_corr`corr'middle.dta", replace 
	}

	}

	save "sim_`outcome_type'_`miss_type'_`tr_eff'_corr`corr'.dta", replace 
	} 
	
	}

*end
