# Supplementary material for: A comparison of methods for analysing multiple outcome measures in randomised controlled trials using a simulation study
Source: Biom J. 2020 Dec 14;63(3):599–615. doi: 10.1002/bimj.201900040 (PMC7984364; doi:10.1002/bimj.201900040)
Supplement: Supplementary file 3 — Code & data [file BIMJ-63-599-s003.zip › Code_and_data/lv_results.do]

	quietly{
************************************************************************
* Simulations for GLLAMM
* Extracting results for tables
* ****************************************************************
* 
* Comparing the latent variable (LV) approach to univariate (UV) models
*
* These files were created by Victoria Vickerstaff (November 2019).
* The code was created to run simulations as part of the paper published in Biometrical journal
* Stata 14 was used to create this file.
* 

*  ***********************************************************************************************
*  	To extract results for tables 
*  *********************************************************************************************
*
*  The following analyses are extracted within this .do file:
*    a) Univariate analyses (UV)
*    b) latent varaible analyses (LV)

	* Following variables may be amended:

		local outcome_type "`1'"  // outcome type:  "cts"  "mix" 
		local miss_type "`2'"     // missing data type: none, mcar1525, mc4060, mar1525, mar4060
		local tr_eff "`3'"	  	  // treatment effect:power, type1

		clear
		use "sim_`outcome_type'_`miss_type'_`tr_eff'_corr.8.dta", replace 

		local nr 2	
		*individual effects
		forvalues i = 1/`nr' {
			gen signif_pvaluv`i' = est_p`i' < 0.05
			gen signif_pvallm`i' = estgllamm`i'_p < 0.05
		}
		
		gen estgllamm_p1 = estgllamm1_p
		gen estgllamm_p2 = estgllamm2_p
		
		drop id
		gen id = _n
		reshape long est_p estgllamm_p , i(id) j(pval 1-2)
		
		** HOLM for uv-----------
			sort id est_p
			by id: gen sortorder = _n
			gen holm_p = (2-(sortorder-1))*est_p   // 2 reflect the fact we have 2 outcomes
			replace holm_p = 1 if(holm_p > 1) & !missing(holm_p)	   // If Holm P > 1 (undefined) then set to 1 
			replace holm_p = holm_p[_n-1] if (sortorder==2 & holm_p[_n] < holm_p[_n-1]) // set to preceding p if smaller 
		
		** HOLM for LV-----------
			sort id estgllamm_p
			by id: gen sortordergllamm = _n
			gen holm_p_gllamm = (2-(sortordergllamm-1))*estgllamm_p   
			replace holm_p_gllamm = 1 if(holm_p_gllamm > 1) & !missing(holm_p_gllamm)	  
			replace holm_p_gllamm = holm_p_gllamm[_n-1] if (sortordergllamm==2 & holm_p_gllamm[_n] < holm_p_gllamm[_n-1]) 

			drop sortorder  sortordergllamm
			reshape wide est_p  estgllamm_p   holm_p  holm_p_gllamm, i(id) j(pval)
		* -- end methods requiring ordering of pvalues

		gen holm_signif_uvpval1 = (holm_p1 < 0.05)
		gen holm_signif_uvpval2 = (holm_p2 < 0.05)
		gen holm_signif_lmpval1 = (holm_p_gllamm1 < 0.05)
		gen holm_signif_lmpval2 = (holm_p_gllamm2 < 0.05)
		
			* minimal power - holm
			gen holm_signif_uv = max(holm_signif_uvpval1, holm_signif_uvpval2)
			gen holm_signif_gllamm = max(holm_signif_lmpval1,  holm_signif_lmpval2)   // minimal power (terminology of Blakesley) - alternative outcomes
	
	*** RESULTS ****	
		rename holm_signif_uv UV
		rename holm_signif_gllamm LV

		tabstat  UV LV, stat(sd) by(corr)
}
		tabstat  UV LV, stat(mean) by(corr)
*end
