# Supplementary material for: A comparison of methods for analysing multiple outcome measures in randomised controlled trials using a simulation study
Source: Biom J. 2020 Dec 14;63(3):599–615. doi: 10.1002/bimj.201900040 (PMC7984364; doi:10.1002/bimj.201900040)
Supplement: Supplementary file 3 — Code & data [file BIMJ-63-599-s003.zip › Code_and_data/user_made_functions.R]

# CONTENTS OF THIS FILE
# ---------------------
#  These files were created by V Vickerstaff (November 2020). 
#
# This file contains the user-made functions required to run the simulations.
# The functions are:

# 1) generating_data
#     This function generates the data.
#     Once the data is generated (using this file) the analysis can be run using the R coding in the script "running analyses - Biometrical journal".
# 
# 2) method_comparisons
#    This function analyses the data. The univariate (UV), multivariate multilevel (MM) and univariate plus multiple imputation (UV+MI) methods are performed.

#    For this function to run it is necessary to have completed the following steps:
#    1. MLwiN installed on the computer.
#    2. Have generated data using the function 'generating_data'
#    3. Enter file paths for where MLwiN is installed and where the data is saved.

# 3) pval_adj
#    This function summarises results generated by method_comparisons in a format similar to that displayed in Table 3a/b/c.

# 4) pval_adj_interim
#     This function produces the results shown in Tables 3a, 3b and 3c. To replicate these tables use the interim results provided.
#     The interim results are provided in folder "results_presented_in_paper"

# 5) plot_figure
#     This function replicates the plot shown in Figure 1.

####################################################################################################
#
# Generating data 
#

generating_data <- function(nsims = 5, num_resp = 2 , outcome.type = "cts", error.type = "power", miss.type = "mcar", 
                            alpha.x1 = 0.15 ,  alpha.x2 = 0.25, alpha.x3 = 0.0  ,  alpha.x4 = 0.0){
  
  # The data generated and saved. 
  
  if(num_resp==2){ alpha.data <-c(alpha.x1, alpha.x2)}
  if(num_resp==4){ alpha.data <- c(alpha.x1, alpha.x2, alpha.x3, alpha.x4 )}
  
  if(outcome.type=="cts"){
    if(error.type=="power"){ t_effect1 = 0 ; t_effect2 = 0.35 }
    if(error.type=="type1"){ t_effect1 = 0 ; t_effect2 = 0   }
  }  
  
  if(outcome.type=="mix"){
    if(error.type=="power"){ t_effect1 = 0 ;  t_effect2 = 0.35  }
    if(error.type=="type1"){ t_effect1 = 0.35 ; t_effect2 = 0.35 }
  } 
  
  if(outcome.type=="bin"){
    if(error.type=="power"){ t_effect1 = 0.5 ;  t_effect2 = 0.65  }
    if(error.type=="type1"){ t_effect1 = 0.5 ;  t_effect2 = 0.5   }
    
  } 
  
  corrs = c(0, 0.2, 0.4, 0.6, 0.8) 
  mv_corr = rep(corrs, nsims) 
  sig_level = 0.025
  z_score <- abs(qnorm(sig_level))
  num_corr = length(unique(mv_corr))
  nums = nsims*5
  
  corr <- matrix(99,nrow=nums, ncol=1) ;  colnames(corr) <- paste("corr", sep="")
  if(outcome.type=="cts"){obs = 130}
  if(outcome.type=="bin"){obs = 170}
  if(outcome.type=="mix"){obs = 130}
  resp_names <- paste("X", 1:num_resp, sep="")
  
  miss.data <- function(alpha, data, type){
    
    if(type=="none"){
      return(data)
    }  ## end of "none" missing
    
    if(type=="mcar"){
      N <- nrow(data)
      r.mcar <- bindata:::rmvbin(N, alpha, bincorr=diag(length(alpha)))  # yes/no for whether data is missing
      x.mcar <- data*(1-r.mcar) + r.mcar*999
      x.mcar[x.mcar==999] = NA
      data <- x.mcar
      return(data)
    }  ## end of "mcar" missing 
    
    
    if(type=="mar"){
      N <- nrow(data)
      rho <- 0.2  ## missingness is correlated.
      r.mar.c <- rmvbin(N/2, alpha*1.2, bincorr=(1-rho)*diag(length(alpha))+rho)  # yes/no for whether data is missing
      r.mar.i <- rmvbin(N/2, alpha*0.8, bincorr=(1-rho)*diag(length(alpha))+rho)
      r.mar <- rbind(r.mar.c, r.mar.i)
      x.mar <- data*(1-r.mar) + r.mar*999 
      x.mar[x.mar==999] = NA
      data <- x.mar
      return(data)
    } ## end of "mar" missingness 
    
    
    if(type=="mnar"){
      for(i in 1:(length(alpha))){
        if(alpha[i]!=0){
          N <- nrow(data)
          
          if(length(alpha)==2){miss.type2 = paste0("mnar",(alpha[1]%% 1)*100,(alpha[2]%% 1)*100)}
          if(length(alpha)==4){miss.type2 = paste0("mnar",(alpha[1]%% 1)*100,(alpha[2]%% 1)*100,(alpha[3]%% 1)*100,(alpha[4]%% 1)*100)}
          
          if(miss.type2=="mnar015"){
            if(i==1){miss.values <- c(0, 0, 0, 0)  }  ## this results in 0% missing in outcome 
            if(i==2){miss.values <- c(0, 0.075, 0.225, 0.3)}  ## this reuslts in 50% missing in outcome (more extreme)
          }  
          
          if(miss.type2=="mnar030"){
            if(i==1){miss.values <- c(0, 0, 0, 0)  }  ## this results in 0% missing in outcome 
            if(i==2){miss.values <- c(0, 0.15, 0.45, 0.6)}  ## this reuslts in 50% missing in outcome (more extreme)
          }  
          
          if(miss.type2=="mnar050"){
            if(i==1){miss.values <- c(0, 0, 0, 0)  }  ## this results in 0% missing in outcome 
            if(i==2){miss.values <- c(0, 0.25, 0.75, 1.0)}  ## this reuslts in 50% missing in outcome (more extreme)
          }  
          
          if(miss.type2=="mnar3050"){
            if(i==1){miss.values <- c(0, 0.15, 0.45, 0.6)  }  ## this results in 30% missing in outcome 
            if(i==2){miss.values <- c(0, 0.25, 0.75, 1.0)}  ## this reuslts in 50% missing in outcome
          }  
          
          ## four outcomes ##    
          
          if(miss.type2=="mnar001515"){
            if(i==1){miss.values <- c(0, 0, 0, 0)  }  ## this results in 0% missing in outcome 
            if(i==3){miss.values <- c(0, 0.075, 0.225, 0.3)}  ## this reuslts in 50% missing in outcome 
            if(i==2){miss.values <- c(0, 0, 0, 0)  }  ## this results in 0% missing in outcome 
            if(i==4){miss.values <- c(0, 0.075, 0.225, 0.3)}  ## this reuslts in 50% missing in outcome 
            
          }  
          
          if(miss.type2=="mnar003030"){
            if(i==1){miss.values <- c(0, 0, 0, 0)  }  ## this results in 0% missing in outcome 
            if(i==3){miss.values <- c(0, 0.15, 0.45, 0.6)}  ## this reuslts in 50% missing in outcome 
            if(i==2){miss.values <- c(0, 0, 0, 0)  }  ## this results in 0% missing in outcome 
            if(i==4){miss.values <- c(0, 0.15, 0.45, 0.6)}  ## this reuslts in 50% missing in outcome 
            
            
          }  
          
          if(miss.type2=="mnar005050"){
            if(i==1){miss.values <- c(0, 0, 0, 0)  }  ## this results in 0% missing in outcome 
            if(i==3){miss.values <- c(0, 0.25, 0.75, 1.0)}  ## this reuslts in 50% missing in outcome 
            if(i==2){miss.values <- c(0, 0, 0, 0)  }  ## this results in 0% missing in outcome 
            if(i==4){miss.values <- c(0, 0.25, 0.75, 1.0)}  ## this reuslts in 50% missing in outcome 
          }  
          
          if(miss.type2=="mnar20304050"){
            if(i==1){miss.values <- c(0, 0.1, 0.3, 0.4)  }  ## this results in 20% missing in outcome 
            if(i==2){miss.values <- c(0, 0.15, 0.45, 0.6)  }  ## this results in 30% missing in outcome 
            if(i==3){miss.values <- c(0, 0.2, 0.6, 0.8)}  ## this reuslts in 40% missing in outcome
            if(i==4){miss.values <- c(0, 0.25, 0.75, 1.0)}  ## this reuslts in 50% missing in outcome
          }  
          
          
          r.mnar.one <- rbinom(N/4,1,miss.values[1])
          r.mnar.two <- rbinom(N/4,1,miss.values[2])
          r.mnar.three <- rbinom(N/4,1,miss.values[3])
          r.mnar.four <- rbinom(N/4,1,miss.values[4])
          r.mnar <- c(r.mnar.one, r.mnar.two,  r.mnar.three, r.mnar.four)
          
          pid.2 <- 1:nrow(data)
          data.combined <- cbind(data,pid.2)
          
          data.ordered <- data.combined[order(data.combined[,paste0("X",i)]),]
          x.mnar <- data.ordered[,paste0("X",i)]*(1-r.mnar)+r.mnar*999
          x.mnar[x.mnar==999] = NA
          data.ordered[,paste0("X",i)] <- x.mnar
          
          data[,paste0("X",i)] <- data.ordered[order(data.ordered[,"pid.2"]),paste0("X",i)]  
        }
        
      } 
      return(data)
    } # end of "mnar" missingness
    
    
  }     # end of miss.data function
  
  for(j in 1:nums){  
    
    set.seed(j+737134)
    
    c_mean = rep(t_effect1, num_resp)
    c_sigma = matrix(mv_corr[j], num_resp, num_resp); diag(c_sigma) = 1
    i_mean = rep(t_effect2, num_resp)
    i_sigma = matrix(mv_corr[j], num_resp, num_resp); diag(i_sigma) = 1
    
    if(outcome.type=="cts"){
      c_responses <- rmvnorm(obs, mean=c_mean, sigma=c_sigma)
      i_responses <- rmvnorm(obs, mean=i_mean, sigma=i_sigma)
    }
    
    if(outcome.type=="bin"){
      c_responses <- rmvbin(obs, margprob=c_mean, sigma=c_sigma)
      i_responses <- rmvbin(obs, margprob=i_mean, sigma=i_sigma)
    }
    
    if(outcome.type=="mix"){
      c_responses <- rmvnorm(obs, mean=c_mean, sigma=c_sigma)
      i_responses <- rmvnorm(obs, mean=i_mean, sigma=i_sigma)
    }
    
    responses <- rbind(c_responses, i_responses)
    
    if(outcome.type=="mix" & num_resp == 2){responses[,2] <- ifelse(responses[,2]>0 , 1, 0)}
    if(outcome.type=="mix" & num_resp == 4){responses[,2] <- ifelse(responses[,2]>0 , 1, 0);responses[,4] <- ifelse(responses[,4]>0 , 1, 0)}
    
    pid <- c(1:(2*obs))
    arm <- c(rep(0, obs), rep(1,obs))
    mv_corr_vector <- rep(mv_corr[j], 2*obs)
    dataSim <- data.frame(pid, arm, mv_corr_vector, responses)
    
    dataSim[,resp_names] <- miss.data(alpha = alpha.data, data=dataSim[,resp_names],type=miss.type  )
    
    if(num_resp==2){alpha_name = paste0((alpha.data[1]%% 1)*100,(alpha.data[2]%% 1)*100)}
    if(num_resp==4){alpha_name = paste0((alpha.data[1]%% 1)*100,(alpha.data[2]%% 1)*100,(alpha.data[3]%% 1)*100,(alpha.data[4]%% 1)*100)}
    
    if(miss.type== "none"){ alpha_name=paste0("")}
    
    data.name = paste0(num_resp,outcome.type,"_",miss.type,alpha_name,"_",error.type,"_corr",mv_corr[j],"_sim")
    
    
    write.csv(dataSim, file=paste0(file_path_saved, data.name, j, ".txt"))
    
    k <- j/5
    if(j%%5==0){print(paste0("Generating dataset: ", k," of ",nsims)) }
  }  
  
}


####################################################################################################
# Method comparisons
#

method_comparisons <- function(nsims = 5, num_resp = 2, outcome.type = "cts" , error.type = "power" , miss.type = "mcar3050" ) {

    mv_corr = rep(c(0, 0.2, 0.4, 0.6, 0.8), nsims) 
  pvals <- c(NA)
  coef_uv <- c(NA)
  
  coef_mv <- c(NA)
  se_mv <- c(NA)
  pval_mv <- c(NA)
  
  coef_mi <- c(NA)
  se_mi <- c(NA)
  pvals_mi <- c(NA)   
  
  corr <- matrix(99,nrow=(nsims*5), ncol=1); colnames(corr) <- paste("corr", sep="")
  u <- matrix(99,nrow=(nsims*5), ncol=num_resp); colnames(u) <- paste("u", 1:num_resp, sep="")
  mi <- matrix(99,nrow=(nsims*5), ncol=num_resp) ; colnames(mi) <- paste("mi", 1:num_resp, sep="")
  mv <- matrix(99,nrow=(nsims*5), ncol=num_resp) ; colnames(mv) <- paste("mv", 1:num_resp, sep="")
  
  p_results <- data.frame(u, mi, mv)
  coef_results <- data.frame(u, mi, mv)
  se_results <- data.frame(u, mi, mv)
  
  for(j in 1:(nsims*5)){  
    
    #################################################################################################### 
    # Univariate anaylsis (UV)
    ######################################################################################################
    
    data.name = paste0(num_resp,outcome.type,"_",miss.type,"_",error.type,"_corr",mv_corr[j],"_sim")
    dataSim <- read.csv(file=paste0(file_path_saved, data.name, j, ".txt"))
    
    if(num_resp==2){dataSim <- dataSim[,c("pid", "arm", "mv_corr_vector", "X1", "X2")]}
    if(num_resp==4){dataSim <- dataSim[,c("pid", "arm", "mv_corr_vector", "X1", "X2", "X3", "X4")]}
    
    for(i in 1:num_resp){
      
      if(outcome.type=="cts"){glm.univariate <- glm(dataSim[,3+i]~arm, data=dataSim, family="gaussian") 
      coefs <- coef(summary(glm.univariate))
      coef_uv[i] <-coefs["arm", 1]; pvals[i] <- coefs["arm", 4]}
      if(outcome.type=="bin"){glm.univariate <- glm(dataSim[,3+i]~arm, data=dataSim, family=binomial(link = "probit"))         
      coefs <- coef(summary(glm.univariate))
      coef_uv[i] <-coefs["arm", 1]; pvals[i] <- coefs["arm", 4]}
    }
    
    if(outcome.type=="mix"){
      if(num_resp==2){
        glm.univariate <- glm(dataSim[,4]~arm, data=dataSim, family="gaussian") 
        coefs <- coef(summary(glm.univariate))
        coef_uv[1] <-coefs["arm", 1]; pvals[1] <- coefs["arm", 4]
        
        glm.univariate <- glm(dataSim[,5]~arm, data=dataSim, family=binomial(link = "probit"))## the data starts in the fourth column of dataSim
        coefs <- coef(summary(glm.univariate))
        coef_uv[2] <-coefs["arm", 1]; pvals[2] <- coefs["arm", 4]
      }
      
      if(num_resp==4){
        glm.univariate <- glm(dataSim[,4]~arm, data=dataSim, family="gaussian") 
        coefs <- coef(summary(glm.univariate))
        coef_uv[1] <-coefs["arm", 1]; pvals[1] <- coefs["arm", 4]
        
        glm.univariate <- glm(dataSim[,5]~arm, data=dataSim, family="gaussian") 
        coefs <- coef(summary(glm.univariate))
        coef_uv[2] <-coefs["arm", 1]; pvals[2] <- coefs["arm", 4]
        
        glm.univariate <- glm(dataSim[,6]~arm, data=dataSim, family=binomial(link = "probit"))## the data starts in the fourth column of dataSim
        coefs <- coef(summary(glm.univariate))
        coef_uv[3] <-coefs["arm", 1]; pvals[3] <- coefs["arm", 4]
        
        glm.univariate <- glm(dataSim[,7]~arm, data=dataSim, family=binomial(link = "probit"))## the data starts in the fourth column of dataSim
        coefs <- coef(summary(glm.univariate))
        coef_uv[4] <-coefs["arm", 1];   pvals[4] <- coefs["arm", 4]
      }
    } 
    
    for(i in 1:num_resp){
      p_results[j, i] <- pvals[i]; coef_results[j, i] <- coef_uv[i]
    } 
    
    ################################################################
    # multivariate multilevel analysis (MM)
    ####################################################################
    
    options(MLwiN_path = mlwin)
    cons <- rep(1,nrow(dataSim))
    
    if(outcome.type=="cts"){
      if(num_resp==2){mv.model <- tryCatch(runMLwiN(c(X1, X2) ~ 1 + arm + (1 | pid ), D = "Multivariate Normal", data = dataSim), error=function(e) NA)}
      if(num_resp==4){mv.model <- tryCatch(runMLwiN(c(X1, X2, X3, X4) ~ 1 + arm + (1 | pid ), D = "Multivariate Normal", data = dataSim), error=function(e) NA)}
    }  
    
    if(outcome.type=="bin"){
      if(num_resp==2){mv.model <- tryCatch( runMLwiN( c(probit(X1, cons), probit(X2, cons)) ~ 1 + arm + (1 | pid ), D=c("Mixed", "Binomial", "Binomial"), data = dataSim), error=function(e) NA)}
      if(num_resp==4){mv.model <- tryCatch( runMLwiN( c(probit(X1, cons), probit(X2, cons), probit(X3, cons), probit(X4, cons)) ~ 1 + arm + (1 | pid ), D=c("Mixed", "Binomial", "Binomial", "Binomial", "Binomial"), data = dataSim), error=function(e) NA)}
    }
    
    if(outcome.type=="mix"){
      if(num_resp==2){mv.model <- tryCatch(runMLwiN( c(X1, probit(X2, cons)) ~ 1 + arm + (1[1] | pid ), D=c("Mixed", "Normal", "Binomial"), data = dataSim), error=function(e) NA)    }
      if(num_resp==4){mv.model <- tryCatch(runMLwiN( c(X1, X2, probit(X3, cons), probit(X4, cons)) ~ 1 + arm  + (1[1] +1[2] | pid ), D=c("Mixed", "Normal","Normal", "Binomial", "Binomial"), estoptions=list(EstM=0), data = dataSim ), error=function(e) NA)   }
    } 
    
    colnum <-  match("mv1",names(p_results))-1
    if(outcome.type=="cts" | outcome.type=="bin" ){
      for(i in 1:num_resp){
        coef_mv[i] <-tryCatch(mv.model@FP[num_resp+i], error=function(e) NA)   
        se_mv[i] <-tryCatch(sqrt(diag(mv.model@FP.cov))[num_resp+i], error=function(e) NA)
        pval_mv[i] <- 2*pnorm(-abs(coef_mv[i]/se_mv[i]))
        p_results[j, i+colnum] <- pval_mv[i]; coef_results[j, i+colnum] <- coef_mv[i]
      }
    }  
    
    if(outcome.type=="mix"){
      for(i in 1:num_resp){
        coef_mv[i] <-tryCatch(mv.model@FP[i], error=function(e) NA)    
        se_mv[i] <-tryCatch(sqrt(diag(mv.model@FP.cov))[i], error=function(e) NA)
        pval_mv[i] <- 2*pnorm(-abs(coef_mv[i]/se_mv[i]))
        
        p_results[j, i+colnum] <- pval_mv[i]
        coef_results[j, i+colnum] <- coef_mv[i]
        se_results[j, i+colnum] <- se_mv[i]
      }
    }  
    
    
    #########################################################
    # multiple imputation plus univariate analysis (MI+UV)
    ###########################################################
    
    if(miss.type != "none" ){
      impute_dataSim <- dataSim[,c(2, 4:(3+num_resp))]
      impute_dataSim[,1]<-as.factor(impute_dataSim[,1])
      
      if(outcome.type == "bin"){
        for(i in 1:num_resp){impute_dataSim[,(i+1)]<-as.factor(impute_dataSim[,(i+1)]) }
      }
      if(outcome.type == "mix"){ 
        for(i in 2:2){impute_dataSim[,(i+1)]<-as.factor(impute_dataSim[,(i+1)]) }
      }
      
      data.1 <- impute_dataSim[impute_dataSim[,"arm"]==1,]
      data.0 <- impute_dataSim[impute_dataSim[,"arm"]==0,]
      
      if(outcome.type == "cts" & num_resp == 2){
        imputedSim.1 <- mice(data=data.1 , m=50, maxit=100, meth=c('','pmm','pmm'))
        imputedSim.0 <- mice(data=data.0 , m=50, maxit=100, meth=c('','pmm','pmm'))
      }
      
      if(outcome.type == "cts" & num_resp == 4){
        imputedSim.1 <- mice(data=data.1 , m=50, maxit=100, meth=c('','pmm','pmm','pmm','pmm'))
        imputedSim.0 <- mice(data=data.0 , m=50, maxit=100, meth=c('','pmm','pmm','pmm','pmm'))
      }
      
      if(outcome.type == "bin" & num_resp == 2){
        
        imputedSim.1 <- mice(data=data.1 , m=50, maxit=100, meth=c('','logreg','logreg')) #, predictorMatrix=(1 - diag(1, ncol(data.1))))
        imputedSim.0 <- mice(data=data.0 , m=50, maxit=100, meth=c('','logreg','logreg')) #, predictorMatrix = p.Matrix)
      }
      
      if(outcome.type == "mix" & num_resp == 2){
        imputedSim.1 <- mice(data=data.1 , m=50, maxit=100, meth=c('','pmm','logreg')) #, predictorMatrix=(1 - diag(1, ncol(data.1))))
        imputedSim.0 <- mice(data=data.0 , m=50, maxit=100, meth=c('','pmm','logreg')) #, predictorMatrix = p.Matrix)
      }
      
      merged_df <- tryCatch(mice:::rbind.mids(imputedSim.0, imputedSim.1), error=function(e) NA)
      
      
      if(outcome.type == "bin"){
        mi_fit1glm <- tryCatch(with( data=merged_df,exp=glm(X1~arm, family="binomial")), error=function(e) NA)
        mi_fit2glm <- tryCatch(with( data=merged_df,exp=glm(X2~arm, family="binomial")), error=function(e) NA)
      }
      
      
      if(outcome.type == "cts"){
        mi_fit1glm <- with( data=merged_df,exp=glm(X1~arm, family="gaussian"))
        mi_fit2glm <- with( data=merged_df,exp=glm(X2~arm, family="gaussian"))
        
        if(num_resp==4){
          mi_fit3glm <- with( data=merged_df,exp=glm(X3~arm, family="gaussian"))
          mi_fit4glm <- with( data=merged_df,exp=glm(X4~arm, family="gaussian"))
        }
      }
      
      if(outcome.type == "mix"){
        mi_fit1glm <- try(with( data=merged_df,exp=glm(X1~arm, family="gaussian")))
        mi_fit2glm <-try( with( data=merged_df,exp=glm(X2~arm, family="binomial")))
      }
      
      
      coef_mi[1] <- tryCatch(summary(pool(mi_fit1glm))[2,1], error=function(e) NA)
      se_mi[1] <- tryCatch(summary(pool(mi_fit1glm))[2,2], error=function(e) NA)
      pvals_mi[1] <- tryCatch(summary(pool(mi_fit1glm))[2,5], error=function(e) NA)
      
      coef_mi[2] <- tryCatch(summary(pool(mi_fit2glm))[2,1], error=function(e) NA)
      se_mi[2] <- tryCatch(summary(pool(mi_fit2glm))[2,2], error=function(e) NA)
      pvals_mi[2] <- tryCatch(summary(pool(mi_fit2glm))[2,5]  , error=function(e) NA)
      
      if(num_resp==4){
        coef_mi[3] <- summary(pool(mi_fit3glm))[2,1]
        se_mi[3] <- summary(pool(mi_fit3glm))[2,2]
        pvals_mi[3] <- summary(pool(mi_fit3glm))[2,5]
        
        coef_mi[4] <- summary(pool(mi_fit4glm))[2,1]
        se_mi[4] <- summary(pool(mi_fit4glm))[2,2]
        pvals_mi[4] <- summary(pool(mi_fit4glm))[2,5]
      }
      
      for(i in 1:num_resp){
        coef_results[j, i+num_resp] <- coef_mi[i]
        se_results[j,i+num_resp] <- se_mi[i]
        p_results[j,i+num_resp] <- pvals_mi[i]
      }
      
      rm(imputedSim.1, imputedSim.0, mi_fit1glm, mi_fit2glm, data.1, data.0)
      #
    }
    
    
    ###########################################################
    # end
    k <- j/5
    if(j%%5==0){print(paste0("Running simulation: ", k," of ",nsims)) }
    
    
    if(j%%10==0){
      # saving intermediate results, every 10 simulations
      results <- list()
      results$p_results <- p_results
      results$coef_results <- coef_results
      intermediate.name = paste0(file_path_interm_results,num_resp,outcome.type,"_",miss.type,"_",error.type,"intermediate_results.Rdata")
      save(results, file=intermediate.name) 
    }
    
  } #end of for loop
  
  
  # return results
  out <- list()
  out$p_results <- p_results
  #out$se_results <- se_results
  out$coef_results <- coef_results
  
  
  return(out)
  
}

####################################################################################################
# Pval_adj
#

pval_adj <- function(adjustment="none", p_results, num_resp = 2){
  
  corrs = c(0, 0.2, 0.4, 0.6, 0.8) 
  mv_corr = rep(corrs, (nrow(p_results)/5) ) 
  
  u_pval <- apply(p_results[,1:num_resp], 1, function(p_results) p.adjust(p_results, method=adjustment))
  mi_pval <-  apply(p_results[,(num_resp +1):(2*num_resp) ], 1, function(p_results) p.adjust(p_results, method=adjustment))
  mv_pval <- apply(p_results[,(2*num_resp +1):(3*num_resp) ], 1, function(p_results) p.adjust(p_results, method=adjustment))
  
  pval <- data.frame(t(u_pval), t(mi_pval), t(mv_pval))
  signif <- ifelse(pval >0.05, 0, 1)
  
  u_min_power <- apply(signif[,1:num_resp], 1, max)  # minimal power for alternative outcomes (disjunctive power)
  mi_min_power <- apply(signif[,(num_resp+1):(2*num_resp)], 1, max)
  mv_min_power <- apply(signif[,(2*num_resp+1):(3*num_resp)], 1, max) # minimal power for alternative outcomes (disjunctive power)
  signif2 <- data.frame(signif, u_min_power,mi_min_power, mv_min_power, mv_corr)
  
  power <- ddply(signif2, .(mv_corr), summarise, UV=mean(u_min_power, na.rm = T), MIUV=mean(mi_min_power, na.rm = T), MM = mean(mv_min_power, na.rm = T))
  return(power)
  
}

####################################################################################################
# Pval_adj_interim
#

pval_adj_interim <- function(adjustment="holm", p_results, num_resp = 2){
  
  corrs = c(0, 0.2, 0.4, 0.6, 0.8) 
  mv_corr = rep(corrs, (nrow(p_results)/5) ) 
  
  #FWER
  u_pval <- apply(p_results[,c("fwer_u1", "fwer_u2")], 1, function(p_results) p.adjust(p_results, method=adjustment))
  mi_pval <-  apply(p_results[,c("fwer_mi1", "fwer_mi2")], 1, function(p_results) p.adjust(p_results, method=adjustment))
  mv_pval <- apply(p_results[,c("fwer_mv1", "fwer_mv2") ], 1, function(p_results) p.adjust(p_results, method=adjustment))
  lv_pval <- apply(p_results[,c("fwer_lv1", "fwer_lv2") ], 1, function(p_results) p.adjust(p_results, method=adjustment))
  
  pval <- data.frame(t(u_pval), t(mi_pval), t(mv_pval),t(lv_pval))
  signif <- ifelse(pval >0.05, 0, 1)
  
  u_min_fwer <- apply(signif[,1:num_resp], 1, max)  
  mi_min_fwer <- apply(signif[,(1*num_resp+1):(2*num_resp)], 1, max)
  mv_min_fwer <- apply(signif[,(2*num_resp+1):(3*num_resp)], 1, max) 
  lv_min_fwer <- apply(signif[,(3*num_resp+1):(4*num_resp)], 1, max) 
  
  #POWER
  u_pval <- apply(p_results[,c("power_u1", "power_u2")], 1, function(p_results) p.adjust(p_results, method=adjustment))
  mi_pval <-  apply(p_results[,c("power_mi1", "power_mi2")], 1, function(p_results) p.adjust(p_results, method=adjustment))
  mv_pval <- apply(p_results[,c("power_mv1", "power_mv2") ], 1, function(p_results) p.adjust(p_results, method=adjustment))
  lv_pval <- apply(p_results[,c("power_lv1", "power_lv2") ], 1, function(p_results) p.adjust(p_results, method=adjustment))
  
  pval <- data.frame(t(u_pval), t(mi_pval), t(mv_pval),t(lv_pval))
  signif <- ifelse(pval >0.05, 0, 1)
  
  u_min_power <- apply(signif[,1:num_resp], 1, max)  
  mi_min_power <- apply(signif[,(1*num_resp+1):(2*num_resp)], 1, max)
  mv_min_power <- apply(signif[,(2*num_resp+1):(3*num_resp)], 1, max) 
  lv_min_power <- apply(signif[,(3*num_resp+1):(4*num_resp)], 1, max) 
  
  #combining results
  signif2 <- data.frame(u_min_fwer,mi_min_fwer,mv_min_fwer,lv_min_fwer, u_min_power,mi_min_power, mv_min_power, lv_min_power, mv_corr,p_results$type_missingness, p_results$percent_missing)
  
  power <- ddply(signif2, .(p_results.type_missingness,p_results.percent_missing, mv_corr), summarise,FWER_UV=mean(u_min_fwer, na.rm = T), FWER_MIUV=mean(mi_min_fwer, na.rm = T), FWER_MM = mean(mv_min_fwer, na.rm = T), FWER_LV = mean(lv_min_fwer, na.rm = T), UV=mean(u_min_power, na.rm = T), MIUV=mean(mi_min_power, na.rm = T), MM = mean(mv_min_power, na.rm = T), LV = mean(lv_min_power, na.rm = T))
  power <- power %>% arrange(factor(p_results.type_missingness, levels = c("none", "mcar", "mar")))
  names(power) <- c("type_missingness", "percent_missing","corr", "FWER-UV", "FWER-MI+UV", "FWER-MM", "FWER-LV", "Power-UV", "Power-MI+UV", "Power-MM", "Power-LV")
  power <- as.data.frame(power)
  power[, 4:11] <- round(power[, 4:11], digits = 3)
  
  power$`Relativepower-MI+UV` <- round((power$`Power-MI+UV`/power$`Power-UV`), digits = 2)
  power$`Relativepower-MM` <- round((power$`Power-MM`/power$`Power-UV`), digits = 2)
  power$`Relativepower-LV` <- round((power$`Power-LV`/power$`Power-UV`), digits = 2)
  
  sd <- ddply(signif2, .(p_results.type_missingness, p_results.percent_missing, mv_corr), summarise, fwer_UV=sd(u_min_fwer, na.rm = T), fwer_MIUV=sd(mi_min_fwer, na.rm = T), fwer_MM = sd(mv_min_fwer, na.rm = T), fwer_LV = sd(lv_min_fwer, na.rm = T), power_UV=sd(u_min_power, na.rm = T), power_MIUV=sd(mi_min_power, na.rm = T), power_MM = sd(mv_min_power, na.rm = T), power_LV = sd(lv_min_power, na.rm = T))
  se <- sd
  se <- se %>% arrange(factor(p_results.type_missingness, levels = c("none", "mcar", "mar")))
  names(se) <- c("type_missingness", "percent_missing","corr", "FWER-UV", "FWER-MI+UV", "FWER-MM", "FWER-LV", "Power-UV", "Power-MI+UV", "Power-MM", "Power-LV")
  se[,4:11] <- se[,4:11]/100
  se[,4:11] <- round(se[,4:11], digits=6)
  
  out <- list()
  out$power <- power
  out$se <- se
  return(out)
  
  }


####################################################################################################
# Plot_figure
#

plot_figure <- function(results = results1, figure_coefs = figure_coefs1, figure_coefs_summary = figure_coefs1_summary, y_lower = 0.1, y_upper = 0.5, plot_name=""){
  num_resp = 2
  stdev <- aggregate(results[, 1:6], list(figure_coefs$corrs), sd, na.rm = T); stdev <- stdev[,-1]
  sem <- stdev/sqrt(nrow(results))
  LCI <- figure_coefs_summary[,-1] - 1.96 * sem 
  UCI <- figure_coefs_summary[,-1] + 1.96 * sem
  
  cts <- as.matrix(cbind(c(rep(0.05,6), rep(0.2,6), rep(0.4,6), rep(0.6,6), rep(0.8,6)), c(1:2), c(t(figure_coefs_summary[,-1])), c(t(stdev)),c(t(LCI)), c(t(UCI))))
  cts <- as.data.frame(cts)
  method <- as.factor(c(rep("UV",2), rep("MI+UV",2), rep("MM",2)))
  cts <- cbind(cts, method)
  names(cts) <- c("corr", "outcome", "mean", "sd", "LCI", "UCI", "method")
  
  cts$method2 <- factor(cts$method, levels = c("UV", "MI+UV", "MM"))
  cts$corr <- factor(cts$corr, levels=c("0.05", "0.2", "0.4", "0.6", "0.8"))
  pd <- position_dodge(0.7)
  
  
  plot_figure1 <- ggplot(cts, aes(x=method2, y=mean, group=interaction(corr, outcome), colour=outcome)) + 
    geom_errorbar(aes(ymin=LCI, ymax=UCI), width=.1, position=pd)  +
    geom_point(position=pd, size=2, fill="white") +
    geom_hline(yintercept = 0.35) +
    ggtitle(plot_name) +
    xlab("Method") +
    ylab("Coef") +
    ylim(y_lower, y_upper) +  
    theme_bw() +
    theme(legend.position = "none")
  
  return(plot_figure1)
}
